# Supplementary material for: Chemotherapy-induced neuropathy in monomethyl Auristatin E treatment: prevention by lithium
Source: Br J Cancer. 2025 Jul 1;133(5):604–14. doi: 10.1038/s41416-025-03020-6 (PMC12405523; doi:10.1038/s41416-025-03020-6)
Supplement: Supplementary file 5 — Supplementary Table 1 [file 41416_2025_3020_MOESM5_ESM.xlsx]

## Sheet: Dante_Fatima
Uniprot Accession	Gene Names	MMAE X Saline (log2 ratio)	MMAE X Saline (p-value)	LiCl+MMAE X Saline (log2 ratio)	LiCl+MMAE X Saline (p-value)	LiCl X Saline (log2 ratio)	LiCl X Saline (p-value)	Protein names
Q62048	Pea15	-0.509426	0.00361041	-0.332932	0.0362984	-0.230205	0.129219	Astrocytic phosphoprotein PEA-15 (15 kDa phosphoprotein enriched in astrocytes)
P51885	Lum	0.484121	0.00426184	-0.172259	0.234871	-0.154568	0.283697	Lumican (Keratan sulfate proteoglycan lumican) (KSPG lumican)
P26039	Tln1	0.194854	0.00476992	-0.0195043	0.73553	0.0131026	0.820253	Talin-1
Q3TML0	Pdia6	-0.484973	0.00599537	-0.0281696	0.849852	-0.14133	0.350954	Protein disulfide-isomerase A6 (EC 5.3.4.1)
P11087	Col1a1	1.34481	0.00717161	0.549892	0.210749	0.368685	0.39277	Collagen alpha-1(I) chain (Alpha-1 type I collagen)
Q9DB05	Napa	-0.380841	0.00914273	-0.15659	0.226181	-0.195451	0.137287	Alpha-soluble NSF attachment protein (SNAP-alpha) (N-ethylmaleimide-sensitive factor attachment protein alpha)
Q61074	Ppm1g	1.20273	0.010471	0.220719	0.588421	0.164837	0.685295	Protein phosphatase 1G (EC 3.1.3.16) (Fibroblast growth factor-inducible protein 13) (FIN13) (Protein phosphatase 1C) (Protein phosphatase 2C isoform gamma) (PP2C-gamma) (Protein phosphatase magnesium-dependent 1 gamma)
F6XC25	Cc2d1b	0.418265	0.0106783	0.144345	0.317973	0.199708	0.175004	Coiled-coil and C2 domain containing 1B
Q60931	Vdac3	-0.175268	0.0134355	0.216902	0.00375845	-0.0408639	0.512403	Voltage-dependent anion-selective channel protein 3 (VDAC-3) (mVDAC3) (Outer mitochondrial membrane protein porin 3)
Q61245	Col11a1	1.11943	0.0139577	0.322361	0.423869	0.12856	0.746952	Collagen alpha-1(XI) chain
E9Q3M3	Dctn1	-0.39174	0.0159023	-0.117087	0.418233	-0.177421	0.228053	Dynactin subunit 1
P28654	Dcn	0.486026	0.0160262	-0.0437815	0.805094	0.00671838	0.969756	Decorin (Bone proteoglycan II) (PG-S2) (PG40)
G3UYV7	Rps28	-0.393784	0.0165307	-0.278168	0.0727975	-0.108979	0.455944	Small ribosomal subunit protein eS28 (40S ribosomal protein S28)
O35452	Tnxb	0.43991	0.0167005	-0.212929	0.203551	0.111569	0.494479	Tenascin X
Q9DCZ4	Apoo	-0.323656	0.0168768	-0.0475823	0.690724	-0.338636	0.0133006	MICOS complex subunit Mic26 (Apolipoprotein O) (MICOS complex subunit Mic23) (Protein FAM121B)
Q9Z1Q5	Clic1	0.455245	0.0171727	0.387944	0.0363926	0.324279	0.0725638	Chloride intracellular channel protein 1 (Glutaredoxin-like oxidoreductase CLIC1) (EC 1.8.-.-) (Glutathione-dependent dehydroascorbate reductase CLIC1) (EC 1.8.5.1) (Nuclear chloride ion channel 27) (NCC27)
Q9CZM2	Rpl15	0.710858	0.0178285	0.511149	0.0720478	0.289554	0.285715	Large ribosomal subunit protein eL15 (60S ribosomal protein L15)
Q99LD8	Ddah2	0.405255	0.0187634	0.0442203	0.772061	0.254535	0.113814	Putative hydrolase DDAH2 (EC 3.-.-.-) (DDAHII) (Inactive N(G),N(G)-dimethylarginine dimethylaminohydrolase 2) (DDAH-2) (Inactive dimethylarginine dimethylaminohydrolase 2)
Q9CPX6	Atg3	-0.295849	0.0197149	0.0278477	0.804484	-0.183659	0.120948	Ubiquitin-like-conjugating enzyme ATG3 (EC 2.3.2.-) (Autophagy-related protein 3) (APG3-like)
P06802	Enpp1	0.57605	0.0211937	-0.00610755	0.97805	0.0859268	0.699607	Ectonucleotide pyrophosphatase/phosphodiesterase family member 1 (E-NPP 1) (Alkaline phosphodiesterase I) (EC 3.1.4.1) (Lymphocyte antigen 41) (Ly-41) (Nucleotide diphosphatase) (Nucleotide pyrophosphatase) (NPPase) (EC 3.6.1.9) (Phosphodiesterase I/nucleotide pyrophosphatase 1) (Plasma-cell membrane glycoprotein PC-1) [Cleaved into: Ectonucleotide pyrophosphatase/phosphodiesterase family member …
Q9CQR4	Acot13	-0.499618	0.0215853	-0.117017	0.547963	-0.448228	0.0355179	Acyl-coenzyme A thioesterase 13 (Acyl-CoA thioesterase 13) (EC 3.1.2.-) (Hotdog-fold thioesterase superfamily member 2) (Palmitoyl-CoA hydrolase) (EC 3.1.2.2) (Thioesterase superfamily member 2) (THEM2)
P26231	Ctnna1	0.426584	0.0223718	-0.0238594	0.885914	-0.0714359	0.668603	Catenin alpha-1 (102 kDa cadherin-associated protein) (CAP102) (Alpha E-catenin)
F8WJ05	Itih1	0.555076	0.022709	-0.109588	0.615415	0.490458	0.0396114	Inter-alpha-trypsin inhibitor heavy chain H1
A0AA74KUT7	Ptms	0.331994	0.0234065	-0.0120309	0.926608	0.175905	0.19415	Parathymosin
G3UY49	Calu	0.613721	0.0238559	-0.0916402	0.706209	0.291251	0.243359	Calumenin
G3XA25	Acat2	0.342336	0.0263692	0.174754	0.220676	0.280429	0.0603311	acetyl-CoA C-acetyltransferase (EC 2.3.1.9)
Q9JK53	Prelp	0.484298	0.0280667	-0.0889984	0.654522	-0.297028	0.151578	Prolargin (Proline-arginine-rich end leucine-rich repeat protein)
Q8BK64	Ahsa1	-0.687257	0.0306343	-0.4112	0.168505	-0.212931	0.462589	Activator of 90 kDa heat shock protein ATPase homolog 1 (AHA1)
A0A0A6YW83	Nup214	0.537121	0.0312198	0.244775	0.288147	0.299633	0.198665	Nucleoporin 214
A0A087WPH7	Psmc3	-0.309023	0.0314905	-0.114173	0.386159	-0.218016	0.111593	Proteasome (prosome, macropain) 26S subunit, ATPase 3
Q62433	Ndrg1	0.343743	0.0327681	0.00913067	0.949962	0.248091	0.107214	Protein NDRG1 (N-myc downstream-regulated gene 1 protein) (Protein Ndr1)
P31324	Prkar2b	-0.535304	0.0329973	-0.39994	0.0971114	-0.178468	0.437584	cAMP-dependent protein kinase type II-beta regulatory subunit
Q01149	Col1a2	1.14026	0.034664	0.417112	0.400748	0.205987	0.674657	Collagen alpha-2(I) chain (Alpha-2 type I collagen)
Q8BH61	F13a1	0.498716	0.0347674	-0.283272	0.201368	0.195608	0.368983	Coagulation factor XIII A chain (Coagulation factor XIIIa) (EC 2.3.2.13) (Protein-glutamine gamma-glutamyltransferase A chain) (Transglutaminase A chain)
A0A0G2JG10	Dhx15	0.512484	0.0372381	0.100827	0.653179	0.343605	0.142312	RNA helicase (EC 3.6.4.13)
Q5SVG5	Ap1b1	0.201338	0.0381194	0.130507	0.156958	0.168656	0.0747719	AP complex subunit beta
P56480	Atp5f1b	-0.460682	0.0399187	-0.283206	0.182119	-0.347297	0.107994	ATP synthase subunit beta, mitochondrial (EC 7.1.2.2) (ATP synthase F1 subunit beta)
A2AGT5	Ckap5	0.341197	0.0404666	-0.0461901	0.761235	0.00852831	0.955174	Cytoskeleton-associated protein 5
Q6IRU2	Tpm4	0.34267	0.0406715	-0.0294164	0.847211	0.146959	0.344723	Tropomyosin alpha-4 chain (Tropomyosin-4)
Q8R1Q8	Dync1li1	0.251636	0.0414713	0.0981922	0.390565	0.038562	0.732536	Cytoplasmic dynein 1 light intermediate chain 1 (Dynein light chain A) (DLC-A) (Dynein light intermediate chain 1, cytosolic)
P61982	Ywhag	0.145687	0.0415998	0.0807274	0.230246	0.0422526	0.520757	14-3-3 protein gamma [Cleaved into: 14-3-3 protein gamma, N-terminally processed]
Q9JI95	Hspe1-rs1	-0.338272	0.0446026	-0.277931	0.0902467	-0.352174	0.0377557	CPN10-like protein (Heat shock protein 1 (chaperonin 10), related sequence 1)
P97379	G3bp2	-1.20455	0.0451749	-0.031839	0.953857	-0.72868	0.201233	Ras GTPase-activating protein-binding protein 2 (G3BP-2) (GAP SH3 domain-binding protein 2)
Q9CQZ5	Ndufa6	-0.497724	0.0462023	-0.425598	0.0816221	-0.323044	0.174691	NADH dehydrogenase [ubiquinone] 1 alpha subcomplex subunit 6 (Complex I-B14) (CI-B14) (NADH-ubiquinone oxidoreductase B14 subunit)
Q8R081	Hnrnpl	0.21336	0.0473739	0.0992674	0.324357	0.0312541	0.751832	Heterogeneous nuclear ribonucleoprotein L (hnRNP L)
E9PWF0	Thbs3	1.22368	0.0489547	1.17754	0.0567333	0.774754	0.190682	Thrombospondin 3
P05202	Got2	-0.413483	0.0499168	-0.125051	0.522202	-0.384939	0.0652127	Aspartate aminotransferase, mitochondrial (mAspAT) (EC 2.6.1.1) (EC 2.6.1.7) (Fatty acid-binding protein) (FABP-1) (Glutamate oxaloacetate transaminase 2) (Kynurenine aminotransferase 4) (Kynurenine aminotransferase IV) (Kynurenine--oxoglutarate transaminase 4) (Kynurenine--oxoglutarate transaminase IV) (Plasma membrane-associated fatty acid-binding protein) (FABPpm) (Transaminase A)
E9PYH2	Acot7	0.352968	0.0523813	0.0533785	0.750363	0.229509	0.186891	Acyl-CoA thioesterase 7
A0A0R3P9C8	Ndufa9	-0.354924	0.0524735	-0.0540539	0.748774	-0.240465	0.170545	NADH dehydrogenase [ubiquinone] 1 alpha subcomplex subunit 9, mitochondrial (Complex I-39kD) (NADH-ubiquinone oxidoreductase 39 kDa subunit)
O35593	Psmd14	-0.509857	0.0530995	-0.407373	0.112221	-0.441558	0.0878937	26S proteasome non-ATPase regulatory subunit 14 (EC 3.4.19.-) (26S proteasome regulatory subunit RPN11) (MAD1)
P48036	Anxa5	0.401794	0.0531324	0.188808	0.333405	0.131349	0.496578	Annexin A5 (Anchorin CII) (Annexin V) (Annexin-5) (Calphobindin I) (CPB-I) (Endonexin II) (Lipocortin V) (Placental anticoagulant protein 4) (PP4) (Placental anticoagulant protein I) (PAP-I) (Thromboplastin inhibitor) (Vascular anticoagulant-alpha) (VAC-alpha)
A0A668KLV9	Akap12	0.418051	0.0577363	0.133761	0.514728	0.36114	0.0949861	A kinase anchor protein 12
P14576	Srp54	0.241084	0.0596494	0.116233	0.335795	0.174395	0.158323	Signal recognition particle subunit SRP54 (EC 3.6.5.4) (Signal recognition particle 54 kDa protein)
Q8BFW7	Lpp	0.262477	0.0603375	-0.0472482	0.715503	-0.102262	0.434953	Lipoma-preferred partner homolog
A0A1L1SV25	Actn4	0.156684	0.0619977	-0.030934	0.691679	-0.0158171	0.838912	Alpha-actinin-4 (Non-muscle alpha-actinin 4)
P13020	Gsn	0.231903	0.0625846	0.0709752	0.541639	0.0852566	0.465033	Gelsolin (Actin-depolymerizing factor) (ADF) (Brevin)
D3YXZ3	Klc2	0.167442	0.0627961	0.0292139	0.726718	0.0306059	0.714325	Kinesin light chain
P24270	Cat	0.373378	0.0639601	0.153568	0.417787	0.345097	0.0837641	Catalase (EC 1.11.1.6)
P61979	Hnrnpk	0.296614	0.064456	0.0154624	0.917233	0.204385	0.186001	Heterogeneous nuclear ribonucleoprotein K (hnRNP K)
Q64727	Vcl	0.270813	0.0646175	0.164159	0.241099	0.064735	0.635501	Vinculin (Metavinculin)
A0A0U1RNS3	Anpep	0.389971	0.0648369	-0.0396875	0.839593	-0.1382	0.485131	Aminopeptidase N (EC 3.4.11.2)
Q02788	Col6a2	0.521806	0.0653611	-0.077005	0.769849	-0.253677	0.343642	Collagen alpha-2(VI) chain
P62900	Rpl31	-0.218177	0.0655338	-0.298943	0.0167541	-0.187228	0.107594	Large ribosomal subunit protein eL31 (60S ribosomal protein L31)
Q8BH59	Slc25a12	-0.341454	0.0668521	-0.0290471	0.866745	-0.217125	0.224261	Electrogenic aspartate/glutamate antiporter SLC25A12, mitochondrial (Solute carrier family 25 member 12)
Q9Z2Q6	Septin5	-0.539476	0.0669524	-0.308471	0.271846	-0.519182	0.0764395	Septin-5 (Cell division control-related protein 1) (CDCrel-1) (Peanut-like protein 1)
Q3UZP4	Svip	0.305023	0.0678336	0.0295513	0.849093	0.202846	0.206779	Small VCP/p97-interacting protein
D3Z4N1	Rtkn	0.475409	0.0683721	0.0536099	0.825159	0.426358	0.0977361	Rhotekin
Q9JHI5	Ivd	-0.665631	0.069186	-0.335603	0.334197	-0.628649	0.0839095	Isovaleryl-CoA dehydrogenase, mitochondrial (IVD) (EC 1.3.8.4) (Butyryl-CoA dehydrogenase) (EC 1.3.8.1)
D3Z5N2	Stmn1	0.374421	0.0702319	0.114027	0.556359	0.396702	0.0570071	Stathmin
P19096	Fasn	-0.180564	0.0705634	0.00662874	0.943127	-0.061603	0.511245	Fatty acid synthase (EC 2.3.1.85) (Type I Fatty Acid Synthase) [Includes: [Acyl-carrier-protein] S-acetyltransferase (EC 2.3.1.38); [Acyl-carrier-protein] S-malonyltransferase (EC 2.3.1.39); 3-oxoacyl-[acyl-carrier-protein] synthase (EC 2.3.1.41); 3-oxoacyl-[acyl-carrier-protein] reductase (EC 1.1.1.100); 3-hydroxyacyl-[acyl-carrier-protein] dehydratase (EC 4.2.1.59); Enoyl-[acyl-carrier-protein]…
O08749	Dld	-0.356436	0.071116	-0.280135	0.14566	-0.248132	0.193266	Dihydrolipoyl dehydrogenase, mitochondrial (EC 1.8.1.4) (Dihydrolipoamide dehydrogenase)
Q9Z1F9	Uba2	0.571053	0.0716913	0.240117	0.422433	-0.16725	0.573609	SUMO-activating enzyme subunit 2 (EC 2.3.2.-) (Anthracycline-associated resistance ARX) (Ubiquitin-like 1-activating enzyme E1B) (Ubiquitin-like modifier-activating enzyme 2)
Q9DCS9	Ndufb10	-0.606483	0.0730186	-0.0960107	0.761106	-0.666215	0.0518683	NADH dehydrogenase [ubiquinone] 1 beta subcomplex subunit 10 (Complex I-PDSW) (CI-PDSW) (NADH-ubiquinone oxidoreductase PDSW subunit)
Q9CWF2	Tubb2b	-1.2774	0.0737942	-0.296616	0.657354	-0.4477	0.505452	Tubulin beta-2B chain
G5E8R1	Tpm1	0.616206	0.0738051	0.206738	0.523499	0.619561	0.0724437	Tropomyosin 1, alpha
P26369	U2af2	-0.603253	0.0745841	-0.360047	0.266493	-0.448513	0.172205	Splicing factor U2AF 65 kDa subunit (U2 auxiliary factor 65 kDa subunit) (U2 snRNP auxiliary factor large subunit)
Q9CZU6	Cs	-0.490582	0.0748105	-0.168503	0.515491	-0.427223	0.115084	Citrate synthase, mitochondrial (EC 2.3.3.1) (Citrate (Si)-synthase)
Q03265	Atp5f1a	-0.289469	0.0749133	-0.103889	0.497343	-0.144652	0.349044	ATP synthase subunit alpha, mitochondrial (ATP synthase F1 subunit alpha)
P24526	Pmp2	0.484684	0.0752757	0.108762	0.669887	0.548301	0.0478835	Myelin P2 protein
A0A0R4IZY0	Thop1	-0.361151	0.0785665	-0.0568022	0.767517	-0.19153	0.327995	Thimet oligopeptidase (EC 3.4.24.15)
Q60847	Col12a1	0.481724	0.0806818	-0.0120033	0.962874	-0.50792	0.0673254	Collagen alpha-1(XII) chain
P14069	S100a6	0.68878	0.0826442	0.508561	0.187393	0.751222	0.0612071	Protein S100-A6 (5B10) (Calcyclin) (Prolactin receptor-associated protein) (S100 calcium-binding protein A6)
A3KGL9	Hmgn2	0.467664	0.0829752	0.168586	0.50834	0.366727	0.163848	Non-histone chromosomal protein HMG-17 (High mobility group nucleosome-binding domain-containing protein 2)
F6ZTG3	Glod4	-0.284124	0.0831647	-0.154108	0.325548	-0.166923	0.288617	Glyoxalase domain containing 4
A2AFQ2	Hsd17b10	-0.371117	0.0833537	-0.399623	0.0647113	-0.30552	0.145969	Hydroxysteroid (17-beta) dehydrogenase 10
Q61739	Itga6	0.452268	0.0836603	0.201733	0.416551	0.456024	0.081425	Integrin alpha-6 (CD49 antigen-like family member F) (VLA-6) (CD antigen CD49f) [Cleaved into: Integrin alpha-6 heavy chain; Integrin alpha-6 light chain; Processed integrin alpha-6 (Alpha6p)]
Q6P5H2	Nes	0.344849	0.0842659	0.0809983	0.666272	0.367414	0.0680023	Nestin
P70691	Ugt1a2	-0.447098	0.0859261	-0.653886	0.0180546	-0.345438	0.173911	UDP-glucuronosyltransferase 1-2 (UDPGT 1-2) (UGT1*2) (UGT1-02) (UGT1.2) (EC 2.4.1.17) (Bilirubin-specific UDPGT) (UDP-glucuronosyltransferase 1A2) (UGT1A2)
Q9D8L3	Ssr4	-1.1524	0.087197	0.105792	0.867094	-0.670323	0.299949	Translocon-associated protein subunit delta (Signal sequence receptor subunit delta)
Q07417	Acads	-0.548053	0.0872863	-0.501881	0.113926	-0.294567	0.336724	Short-chain specific acyl-CoA dehydrogenase, mitochondrial (SCAD) (EC 1.3.8.1) (Butyryl-CoA dehydrogenase)
Q9R0P9	Uchl1	0.574254	0.0873782	0.413473	0.205031	0.17231	0.58679	Ubiquitin carboxyl-terminal hydrolase isozyme L1 (UCH-L1) (EC 3.4.19.12) (Neuron cytoplasmic protein 9.5) (PGP 9.5) (PGP9.5) (Ubiquitin thioesterase L1)
Q8CCK0	Macroh2a2	0.211729	0.0875513	-0.140757	0.2399	-0.118889	0.316858	Core histone macro-H2A.2 (Histone macroH2A2) (mH2A2)
P50114	S100b	-0.530418	0.0878642	-0.169532	0.563637	-0.552777	0.0767333	Protein S100-B (S-100 protein beta chain) (S-100 protein subunit beta) (S100 calcium-binding protein B)
Q9R069	Bcam	0.418238	0.0891923	0.0844396	0.715396	0.341912	0.156468	Basal cell adhesion molecule (B-CAM cell surface glycoprotein) (Lutheran antigen) (CD antigen CD239)
O35350	Capn1	0.612903	0.0898225	0.226156	0.508891	0.33636	0.331223	Calpain-1 catalytic subunit (EC 3.4.22.52) (Calcium-activated neutral proteinase 1) (CANP 1) (Calpain mu-type) (Calpain-1 large subunit) (Micromolar-calpain) (muCANP)
Q91WD5	Ndufs2	-0.442615	0.0917896	-0.255471	0.311017	-0.11956	0.629536	NADH dehydrogenase [ubiquinone] iron-sulfur protein 2, mitochondrial (EC 7.1.1.2) (Complex I-49kD) (CI-49kD) (NADH-ubiquinone oxidoreductase 49 kDa subunit)
P35564	Canx	0.382221	0.0928036	0.0220636	0.917791	0.243384	0.267515	Calnexin
Q8VDD5	Myh9	0.154035	0.0936986	0.0135307	0.875608	0.0718795	0.41222	Myosin-9 (Cellular myosin heavy chain, type A) (Myosin heavy chain 9) (Myosin heavy chain, non-muscle IIa) (Non-muscle myosin heavy chain A) (NMMHC-A) (Non-muscle myosin heavy chain IIa) (NMMHC II-a) (NMMHC-IIA)
Q62523	Zyx	0.418292	0.0945111	0.0734929	0.755234	0.27661	0.2531	Zyxin
Q8CBM2	Asph	-0.509189	0.0961411	-0.217096	0.456334	-0.500669	0.101209	Aspartate-beta-hydroxylase
P14206	Rpsa	-0.47	0.0973655	-0.132459	0.62153	-0.237136	0.382175	Small ribosomal subunit protein uS2 (37 kDa laminin receptor precursor) (37LRP) (37 kDa oncofetal antigen) (37/67 kDa laminin receptor) (LRP/LR) (40S ribosomal protein SA) (67 kDa laminin receptor) (67LR) (Laminin receptor 1) (LamR) (Laminin-binding protein precursor p40) (LBP/p40) (OFA/iLRP)
E9Q616	Ahnak	0.255678	0.0976488	0.125753	0.39433	0.0957204	0.514013	AHNAK nucleoprotein
Q9ERS2	Ndufa13	-0.65955	0.098175	0.263803	0.486975	-0.343812	0.368359	NADH dehydrogenase [ubiquinone] 1 alpha subcomplex subunit 13 (Cell death regulatory protein GRIM-19) (Complex I-B16.6) (CI-B16.6) (Gene associated with retinoic and interferon-induced mortality 19 protein) (GRIM-19) (Gene associated with retinoic and IFN-induced mortality 19 protein) (NADH-ubiquinone oxidoreductase B16.6 subunit)
E9PWE8	Dpysl3	0.218048	0.0996845	-0.00365268	0.976648	0.0319637	0.798111	Dihydropyrimidinase-like 3
O70325	Gpx4	0.413541	0.102727	0.229324	0.346645	0.357269	0.152911	Phospholipid hydroperoxide glutathione peroxidase GPX4 (PHGPx) (EC 1.11.1.12) (Glutathione peroxidase 4) (GPx-4) (GSHPx-4) (EC 1.11.1.9)
B1AU25	Aifm1	-0.261104	0.102836	-0.325157	0.0482257	-0.220227	0.162199	Apoptosis-inducing factor, mitochondrion-associated 1
Q9JKF1	Iqgap1	-0.600888	0.103637	-0.628355	0.0903557	-0.430229	0.231272	Ras GTPase-activating-like protein IQGAP1
Q3TYA4	Stxbp6	0.477729	0.104209	0.210782	0.452978	-0.0653177	0.81411	Syntaxin binding protein 6 (amisyn)
Q8JZU2	Slc25a1	0.246272	0.104407	0.121726	0.40223	0.167333	0.255656	Tricarboxylate transport protein, mitochondrial (Citrate transport protein) (CTP) (Solute carrier family 25 member 1) (Tricarboxylate carrier protein)
Q99LE6	Abcf2	-0.367923	0.104764	-0.309585	0.165545	0.0496459	0.816816	ATP-binding cassette sub-family F member 2
Q60932	Vdac1	-0.280543	0.10618	0.119926	0.469596	-0.174829	0.297706	Non-selective voltage-gated ion channel VDAC1 (Outer mitochondrial membrane protein porin 1) (Plasmalemmal porin) (Voltage-dependent anion-selective channel protein 1) (VDAC-1) (mVDAC1) (Voltage-dependent anion-selective channel protein 5) (VDAC-5) (mVDAC5)
S4R1N6	Rps18	-0.604221	0.107262	-0.407824	0.262781	-0.519176	0.160527	Small ribosomal subunit protein uS13 (40S ribosomal protein S18)
E9Q5J9	Tpm3	0.373126	0.107919	-0.209162	0.349361	0.09958	0.651207	Tropomyosin 3, gamma
G5E8K5	Ank3	0.193443	0.108258	0.096675	0.402806	0.0226801	0.842183	Ankyrin-3 (ANK-3) (Ankyrin-G)
F8WJK8	St13	0.288115	0.108959	0.12576	0.464349	0.170238	0.32644	Suppression of tumorigenicity 13
P51642	Cntf	0.446847	0.109009	0.186336	0.484164	0.288182	0.286053	Ciliary neurotrophic factor (CNTF)
Q9DAU1	Cnpy3	0.421447	0.110506	0.12356	0.622573	0.184072	0.466195	Protein canopy homolog 3 (Protein associated with Tlr4) (Trinucleotide repeat-containing gene 5 protein)
A0A1L1SQ51	Tln2	0.221065	0.110783	-0.0268736	0.837731	0.152436	0.258127	Talin 2
Q9WTP6	Ak2	-0.313822	0.11108	-0.09048	0.628906	-0.257739	0.183159	Adenylate kinase 2, mitochondrial (AK 2) (EC 2.7.4.3) (ATP-AMP transphosphorylase 2) (ATP:AMP phosphotransferase) (Adenylate monophosphate kinase)
E9QB01	Ncam1	-0.188864	0.111953	0.00905292	0.935823	-0.0619888	0.583782	Neural cell adhesion molecule 1
Q9QYC0	Add1	0.278521	0.112361	-0.123666	0.461528	0.0357495	0.829644	Alpha-adducin (Erythrocyte adducin subunit alpha)
E9Q447	Sptan1	0.203516	0.112543	0.0636359	0.602157	-0.0422081	0.728667	Spectrin alpha, non-erythrocytic 1
D3YW97	Ufm1	-0.865061	0.112687	0.0797899	0.87719	-0.740203	0.168765	Ubiquitin-fold modifier 1
I7HLV2	Rpl10	-0.367538	0.113552	-0.0618319	0.778885	-0.280205	0.217571	Large ribosomal subunit protein uL16 (60S ribosomal protein L10) (Ribosomal protein L10)
Q99PT1	Arhgdia	0.472722	0.11405	0.123369	0.664387	0.58639	0.0561161	Rho GDP-dissociation inhibitor 1 (Rho GDI 1) (GDI-1) (Rho-GDI alpha)
A2A863	Itgb4	0.302182	0.114079	0.0377059	0.835173	0.163142	0.37567	Integrin beta-4 (CD antigen CD104)
P50608	Fmod	0.696709	0.114196	-0.202167	0.629997	0.0770969	0.853624	Fibromodulin (FM) (Collagen-binding 59 kDa protein) (Keratan sulfate proteoglycan fibromodulin) (KSPG fibromodulin)
E9PWK1	Ephx1	0.367483	0.114336	-0.172664	0.439213	-0.201424	0.369037	Epoxide hydrolase (EC 3.3.2.9)
P39447	Tjp1	0.434564	0.114403	-0.247962	0.350506	0.216387	0.413176	Tight junction protein ZO-1 (Tight junction protein 1) (Zona occludens protein 1) (Zonula occludens protein 1)
P70296	Pebp1	0.294806	0.114622	0.226101	0.216414	0.198251	0.274883	Phosphatidylethanolamine-binding protein 1 (PEBP-1) (HCNPpp) [Cleaved into: Hippocampal cholinergic neurostimulating peptide (HCNP)]
Q8BLY2	Tars3	-0.290128	0.114707	-0.0708958	0.685015	-0.248806	0.170337	Threonine--tRNA ligase 2, cytoplasmic (EC 6.1.1.3) (Threonyl-tRNA synthetase) (ThrRS) (Threonyl-tRNA synthetase protein 3)
Q61334	Bcap29	-0.150903	0.114783	0.0253526	0.779984	-0.0603498	0.509367	B-cell receptor-associated protein 29 (BCR-associated protein 29) (Bap29)
A0A0G2JDU7	Fscn1	0.405112	0.116859	0.290328	0.249207	0.399788	0.121264	Fascin actin-bundling protein 1
A0A0G2JEB3	Fdps	-0.653583	0.116988	-0.199722	0.615119	-0.557937	0.174907	Farnesyl pyrophosphate synthase ((2E,6E)-farnesyl diphosphate synthase) (Dimethylallyltranstransferase) (Farnesyl diphosphate synthase) (Geranyltranstransferase)
A0A2I3BPS1	Gmfb	0.54805	0.117103	0.28297	0.40041	0.612303	0.083654	Glia maturation factor beta
Q9DB77	Uqcrc2	-0.306502	0.117284	-0.197053	0.299248	-0.319091	0.104392	Cytochrome b-c1 complex subunit 2, mitochondrial (Complex III subunit 2) (Core protein II) (Ubiquinol-cytochrome-c reductase complex core protein 2)
P28738	Kif5c	0.190288	0.117596	0.0678664	0.558817	0.230817	0.0634159	Kinesin heavy chain isoform 5C (EC 3.6.4.-) (Kinesin heavy chain neuron-specific 2) (Kinesin-1)
P14873	Map1b	0.315684	0.118609	0.238222	0.228702	0.172539	0.376355	Microtubule-associated protein 1B (MAP-1B) (MAP1(X)) (MAP1.2) [Cleaved into: MAP1B heavy chain; MAP1 light chain LC1]
Q62418	Dbnl	0.381441	0.118827	-0.162283	0.488493	0.512744	0.0433673	Drebrin-like protein (Actin-binding protein 1) (SH3 domain-containing protein 7)
Q99MQ4	Aspn	0.416815	0.119777	-0.0477706	0.850977	0.0957981	0.706997	Asporin (Periodontal ligament-associated protein 1) (PLAP-1)
Q9Z2I9	Sucla2	-0.420021	0.120059	-0.179452	0.48827	-0.220309	0.397275	Succinate--CoA ligase [ADP-forming] subunit beta, mitochondrial (EC 6.2.1.5) (ATP-specific succinyl-CoA synthetase subunit beta) (A-SCS) (Succinyl-CoA synthetase beta-A chain) (SCS-betaA)
Q8BMF4	Dlat	-0.288439	0.120069	-0.138268	0.438018	-0.301189	0.106066	Dihydrolipoyllysine-residue acetyltransferase component of pyruvate dehydrogenase complex, mitochondrial (EC 2.3.1.12) (Dihydrolipoamide acetyltransferase component of pyruvate dehydrogenase complex) (Pyruvate dehydrogenase complex component E2) (PDC-E2) (PDCE2)
O54962	Banf1	-0.323554	0.121231	0.00583742	0.976491	0.194244	0.336483	Barrier-to-autointegration factor (LAP2-binding protein 1) [Cleaved into: Barrier-to-autointegration factor, N-terminally processed]
P35279	Rab6a	-0.402243	0.1232	-0.223101	0.37589	-0.281371	0.268686	Ras-related protein Rab-6A (Rab-6)
P50544	Acadvl	-0.609205	0.123626	-0.326098	0.392815	-0.393182	0.306207	Very long-chain specific acyl-CoA dehydrogenase, mitochondrial (EC 1.3.8.9) (MVLCAD) (VLCAD)
P38647	Hspa9	-0.31146	0.124257	-0.12039	0.534895	-0.308025	0.128063	Stress-70 protein, mitochondrial (75 kDa glucose-regulated protein) (GRP-75) (Heat shock 70 kDa protein 9) (Mortalin) (Peptide-binding protein 74) (PBP74) (p66 MOT)
Q8BGD9	Eif4b	-0.798083	0.124462	0.18852	0.703223	-0.495319	0.32548	Eukaryotic translation initiation factor 4B (eIF-4B)
P49813	Tmod1	-0.545206	0.125627	-0.121306	0.720527	-0.416421	0.232529	Tropomodulin-1 (Erythrocyte tropomodulin) (E-Tmod)
F8WI88	Pcnp	0.4831	0.12595	0.167235	0.57962	0.267924	0.37965	PEST proteolytic signal-containing nuclear protein
Q9CZC8	Scrn1	0.310781	0.126133	0.116253	0.550099	0.217786	0.271773	Secernin-1
Q8QZT1	Acat1	-0.303923	0.126685	-0.329754	0.100272	-0.312612	0.117183	Acetyl-CoA acetyltransferase, mitochondrial (EC 2.3.1.9) (Acetoacetyl-CoA thiolase)
Q4VA93	Prkca	0.331919	0.128175	0.058827	0.777049	0.329562	0.130652	Protein kinase C (EC 2.7.11.13)
P26645	Marcks	0.383243	0.128205	0.376092	0.134804	0.349454	0.162052	Myristoylated alanine-rich C-kinase substrate (MARCKS)
A1BN54	Actn1	0.468717	0.128326	-0.0423391	0.885151	0.270437	0.364556	Alpha-actinin-1 (Alpha-actinin cytoskeletal isoform) (F-actin cross-linking protein) (Non-muscle alpha-actinin-1)
P58281	Opa1	-0.266778	0.129024	-0.210736	0.222135	-0.295012	0.0965948	Dynamin-like GTPase OPA1, mitochondrial (EC 3.6.5.5) (Large GTP-binding protein) (LargeG) (Optic atrophy protein 1 homolog) [Cleaved into: Dynamin-like GTPase OPA1, long form (L-OPA1); Dynamin-like GTPase OPA1, short form (S-OPA1)]
P51660	Hsd17b4	-0.348004	0.129096	0.0648984	0.766382	-0.240355	0.282327	Peroxisomal multifunctional enzyme type 2 (MFE-2) (17-beta-hydroxysteroid dehydrogenase 4) (17-beta-HSD 4) (D-bifunctional protein) (DBP) (Multifunctional protein 2) (MFP-2) [Cleaved into: (3R)-hydroxyacyl-CoA dehydrogenase (EC 1.1.1.n12); Enoyl-CoA hydratase 2 (EC 4.2.1.107) (EC 4.2.1.119) (3-alpha,7-alpha,12-alpha-trihydroxy-5-beta-cholest-24-enoyl-CoA hydratase)]
P14211	Calr	0.412588	0.130598	0.444115	0.106195	0.478793	0.0841357	Calreticulin (CRP55) (Calregulin) (Endoplasmic reticulum resident protein 60) (ERp60) (HACBP)
Q5SUT0	Ewsr1	0.386849	0.131637	0.113482	0.643574	0.142155	0.563186	Ewing sarcoma breakpoint region 1
Q64521	Gpd2	-0.553339	0.132931	-0.425232	0.239101	-0.20334	0.564592	Glycerol-3-phosphate dehydrogenase, mitochondrial (GPD-M) (GPDH-M) (EC 1.1.5.3) (Protein TISP38)
Q3UW53	Niban1	0.257476	0.133667	0.055472	0.73491	0.175325	0.294841	Protein Niban 1 (Protein FAM129A) (Protein Niban)
Q8K2Q7	Brox	-0.593006	0.133745	0.16563	0.661287	-0.325815	0.394245	BRO1 domain-containing protein BROX (BRO1 domain- and CAAX motif-containing protein)
Q64442	Sord	0.162186	0.133752	0.118594	0.262399	0.200803	0.0697219	Sorbitol dehydrogenase (SDH) (SORD) (EC 1.1.1.-) (L-iditol 2-dehydrogenase) (EC 1.1.1.14) (Polyol dehydrogenase) (Xylitol dehydrogenase) (XDH) (EC 1.1.1.9)
A0A0G2JGD2	S100a4	0.311749	0.135075	0.144219	0.472809	0.285004	0.168674	S100 calcium binding protein A4
Q61335	Bcap31	0.323099	0.135173	0.154756	0.45777	0.263652	0.215667	B-cell receptor-associated protein 31 (BCR-associated protein 31) (Bap31) (p28)
P35486	Pdha1	-0.19385	0.13645	0.00288355	0.981448	0.00933986	0.939969	Pyruvate dehydrogenase E1 component subunit alpha, somatic form, mitochondrial (EC 1.2.4.1) (PDHE1-A type I)
F6VQ81	Tpd52l2	0.258365	0.136612	-0.156864	0.351854	0.0706182	0.670535	Tumor protein D52-like 2
Q9CQU0	Txndc12	-0.914377	0.137158	-0.0609271	0.917224	-0.827357	0.17507	Thioredoxin domain-containing protein 12 (EC 1.8.4.2) (Endoplasmic reticulum resident protein 19) (ER protein 19) (ERp19) (Thioredoxin-like protein p19)
Q8CBY8	Dctn4	-0.351943	0.137441	-0.32474	0.167647	-0.233403	0.311952	Dynactin subunit 4 (Dynactin subunit p62)
O88844	Idh1	0.46342	0.13748	0.264463	0.381632	0.504632	0.108683	Isocitrate dehydrogenase [NADP] cytoplasmic (IDH) (IDH1) (EC 1.1.1.42) (Cytosolic NADP-isocitrate dehydrogenase) (IDPc) (NADP(+)-specific ICDH) (Oxalosuccinate decarboxylase)
O08547	Sec22b	-0.257113	0.137521	-0.247456	0.15156	-0.280776	0.107818	Vesicle-trafficking protein SEC22b (ER-Golgi SNARE of 24 kDa) (ERS-24) (ERS24) (SEC22 vesicle-trafficking protein homolog B) (SEC22 vesicle-trafficking protein-like 1) (mSec22b)
P63038	Hspd1	-0.256921	0.137571	-0.214466	0.208825	-0.27807	0.110705	60 kDa heat shock protein, mitochondrial (EC 5.6.1.7) (60 kDa chaperonin) (Chaperonin 60) (CPN60) (HSP-65) (Heat shock protein 60) (HSP-60) (Hsp60) (Mitochondrial matrix protein P1)
Q9D0K2	Oxct1	-0.264663	0.13863	-0.240838	0.174445	-0.191454	0.273502	Succinyl-CoA:3-ketoacid coenzyme A transferase 1, mitochondrial (SCOT) (EC 2.8.3.5) (3-oxoacid CoA-transferase 1) (Somatic-type succinyl-CoA:3-oxoacid CoA-transferase) (SCOT-s) (Succinyl-CoA:3-oxoacid CoA transferase)
Q9DBX3	Susd2	0.378856	0.138892	0.210417	0.395903	-0.0572541	0.814706	Sushi domain-containing protein 2
P00405	Mtco2	-0.376709	0.138971	0.033604	0.889915	-0.367496	0.148023	Cytochrome c oxidase subunit 2 (EC 7.1.1.9) (Cytochrome c oxidase polypeptide II)
Q8BWT1	Acaa2	-0.3894	0.13934	-0.0632364	0.801443	-0.366498	0.161987	3-ketoacyl-CoA thiolase, mitochondrial (EC 2.3.1.16) (Acetyl-CoA acetyltransferase) (EC 2.3.1.9) (Acetyl-CoA acyltransferase) (Acyl-CoA hydrolase, mitochondrial) (EC 3.1.2.-, EC 3.1.2.1, EC 3.1.2.2) (Beta-ketothiolase) (Mitochondrial 3-oxoacyl-CoA thiolase)
P62918	Rpl8	-0.599819	0.140046	-0.643834	0.115621	-0.57484	0.155813	Large ribosomal subunit protein uL2 (60S ribosomal protein L8)
Q8BJY1	Psmd5	-0.340881	0.140392	-0.326041	0.156928	-0.151863	0.495286	26S proteasome non-ATPase regulatory subunit 5 (26S protease subunit S5 basic) (26S proteasome subunit S5B)
E0CYV0	Pcmt1	0.12821	0.141389	-0.0549341	0.512742	-0.0259076	0.755854	Protein-L-isoaspartate O-methyltransferase (EC 2.1.1.77)
Q9CQ62	Decr1	-0.284448	0.141593	-0.047524	0.797097	-0.257726	0.17946	2,4-dienoyl-CoA reductase [(3E)-enoyl-CoA-producing], mitochondrial (EC 1.3.1.124) (2,4-dienoyl-CoA reductase [NADPH]) (4-enoyl-CoA reductase [NADPH])
Q99KI0	Aco2	-0.447863	0.144171	-0.179018	0.543984	-0.279449	0.348868	Aconitate hydratase, mitochondrial (Aconitase) (EC 4.2.1.3) (Citrate hydro-lyase)
P63328	Ppp3ca	0.200916	0.145111	0.0806557	0.543291	0.192294	0.161639	Protein phosphatase 3 catalytic subunit alpha (EC 3.1.3.16) (CAM-PRP catalytic subunit) (Calcineurin A alpha) (Calmodulin-dependent calcineurin A subunit alpha isoform) (CNA alpha) (Serine/threonine-protein phosphatase 2B catalytic subunit alpha isoform)
P49615	Cdk5	-0.181802	0.145199	-0.289468	0.0289213	-0.150335	0.221911	Cyclin-dependent kinase 5 (EC 2.7.11.1) (Cell division protein kinase 5) (Cyclin-dependent-like kinase 5) (Serine/threonine-protein kinase PSSALRE) (Tau protein kinase II catalytic subunit) (TPKII catalytic subunit)
Q01853	Vcp	0.0702435	0.146526	0.0253115	0.586181	0.0318077	0.49549	Transitional endoplasmic reticulum ATPase (TER ATPase) (EC 3.6.4.6) (15S Mg(2+)-ATPase p97 subunit) (Valosin-containing protein) (VCP)
Q9D051	Pdhb	-0.226117	0.147133	-0.153739	0.312744	-0.233226	0.135893	Pyruvate dehydrogenase E1 component subunit beta, mitochondrial (PDHE1-B) (EC 1.2.4.1)
E9PWQ3	Col6a3	0.454574	0.147507	0.00363044	0.990337	-0.322251	0.293914	Collagen, type VI, alpha 3
E9Q912	Rap1gds1	0.352996	0.148709	0.136632	0.561373	0.372143	0.129691	Rap1 GTPase-GDP dissociation stimulator 1
Q63844	Mapk3	-0.319627	0.148728	0.0647391	0.75997	-0.102924	0.628212	Mitogen-activated protein kinase 3 (MAP kinase 3) (MAPK 3) (EC 2.7.11.24) (ERT2) (Extracellular signal-regulated kinase 1) (ERK-1) (Insulin-stimulated MAP2 kinase) (MAP kinase isoform p44) (p44-MAPK) (MNK1) (Microtubule-associated protein 2 kinase) (p44-ERK1)
Q99LC5	Etfa	-0.273384	0.149155	-0.0603988	0.739328	-0.173522	0.347196	Electron transfer flavoprotein subunit alpha, mitochondrial (Alpha-ETF)
P40124	Cap1	0.331186	0.149512	0.0467682	0.831499	0.371933	0.109345	Adenylyl cyclase-associated protein 1 (CAP 1)
P45952	Acadm	-0.517024	0.149811	-0.454641	0.200974	-0.309208	0.375573	Medium-chain specific acyl-CoA dehydrogenase, mitochondrial (MCAD) (EC 1.3.8.7)
D0VYV6	Epb41l3	0.322183	0.149965	0.0752233	0.725748	0.317515	0.155456	Erythrocyte membrane protein band 4.1 like 3 (Erythrocyte protein band 4.1-like 3 isoform B)
Q61990	Pcbp2	0.284578	0.150311	0.10386	0.585235	0.113713	0.550656	Poly(rC)-binding protein 2 (Alpha-CP2) (CTBP) (CBP) (Putative heterogeneous nuclear ribonucleoprotein X) (hnRNP X)
Q9D0I9	Rars1	-0.260023	0.152987	0.0910051	0.603096	-0.0890379	0.610865	Arginine--tRNA ligase, cytoplasmic (EC 6.1.1.19) (Arginyl-tRNA synthetase) (ArgRS)
D3Z5J3	Sorbs1	0.26731	0.153572	-0.0424386	0.812976	0.04396	0.806419	Sorbin and SH3 domain containing 1
G5E850	Cyb5a	0.171848	0.153587	0.0334908	0.771637	0.0072658	0.949707	Cytochrome b5
Q9DB20	Atp5po	-0.2237	0.154154	-0.0286519	0.848796	-0.0746454	0.62097	ATP synthase subunit O, mitochondrial (ATP synthase peripheral stalk subunit OSCP) (Oligomycin sensitivity conferral protein) (OSCP)
P20152	Vim	0.214759	0.15475	0.0587298	0.68525	0.0146064	0.919441	Vimentin
D3YXN4	Hmox2	0.282324	0.154843	0.0762211	0.689103	0.266455	0.177412	Heme oxygenase 2
Q99LB4	Capg	0.190698	0.15546	0.0709471	0.583183	0.10609	0.415567	Capping actin protein, gelsolin like (Capping protein (Actin filament), gelsolin-like)
Q8BH95	Echs1	-0.216667	0.156271	-0.13939	0.349716	-0.14014	0.347225	Enoyl-CoA hydratase, mitochondrial (mECH) (mECH1) (EC 4.2.1.17) (EC 5.3.3.8) (Enoyl-CoA hydratase 1) (ECHS1) (Short-chain enoyl-CoA hydratase) (SCEH)
P17809	Slc2a1	0.446719	0.156896	-0.273161	0.373998	0.18405	0.545475	Solute carrier family 2, facilitated glucose transporter member 1 (Glucose transporter type 1, erythrocyte/brain) (GLUT-1) (GT1)
P62192	Psmc1	-0.209093	0.157139	-0.159863	0.27104	-0.219565	0.139018	26S proteasome regulatory subunit 4 (P26s4) (26S proteasome AAA-ATPase subunit RPT2) (Proteasome 26S subunit ATPase 1)
E9QLL2	Dnm3	0.327375	0.158056	0.472879	0.0503755	0.213466	0.345641	dynamin GTPase (EC 3.6.5.5)
Q68FD5	Cltc	-0.242066	0.158406	-0.0827034	0.616658	-0.227572	0.18276	Clathrin heavy chain 1
Q9QZD9	Eif3i	-0.133011	0.159871	-0.0183225	0.839934	-0.0375918	0.679438	Eukaryotic translation initiation factor 3 subunit I (eIF3i) (Eukaryotic translation initiation factor 3 subunit 2) (TGF-beta receptor-interacting protein 1) (TRIP-1) (eIF-3-beta) (eIF3 p36)
Q80UE5	Epb41l2	0.268115	0.160071	0.0678959	0.711132	0.24319	0.199332	Epb4.1l2 protein (Erythrocyte membrane protein band 4.1 like 2) (Protein 4.1G)
E9PWN2	Iars2	-0.280313	0.160322	-0.354855	0.0824894	0.0143571	0.940162	isoleucine--tRNA ligase (EC 6.1.1.5) (Isoleucyl-tRNA synthetase)
O35459	Ech1	-0.190935	0.161879	0.0316475	0.809034	0.0247145	0.850232	Delta(3,5)-Delta(2,4)-dienoyl-CoA isomerase, mitochondrial (EC 5.3.3.-)
A0A0R4J0G0	Pck2	0.277661	0.163339	0.0828975	0.6654	0.348765	0.0867744	phosphoenolpyruvate carboxykinase (GTP) (EC 4.1.1.32)
Q8BVQ9	Psmc2	-0.160326	0.16373	-0.138927	0.222881	-0.0515264	0.642091	26S proteasome regulatory subunit 7 (26S proteasome AAA-ATPase subunit RPT1) (Proteasome 26S subunit ATPase 2)
Q9D6F9	Tubb4a	-0.55358	0.163774	-0.0141054	0.970472	-0.127161	0.7392	Tubulin beta-4A chain (Tubulin beta-4 chain)
A0A0R4J0D3	Stt3b	0.782611	0.163857	0.533604	0.331903	0.319778	0.555831	dolichyl-diphosphooligosaccharide--protein glycotransferase (EC 2.4.99.18)
P61264	Stx1b	-0.737039	0.164576	-0.150329	0.767883	-0.905756	0.0939219	Syntaxin-1B
Q9Z0S1	Bpnt1	-0.420845	0.164634	-0.204559	0.485672	-0.454929	0.135603	3'(2'),5'-bisphosphate nucleotidase 1 (EC 3.1.3.7) (3'-phosphoadenosine 5'-phosphate phosphatase) (PAP phosphatase) (Bisphosphate 3'-nucleotidase 1) (BPntase 1) (Inositol-polyphosphate 1-phosphatase) (EC 3.1.3.57)
Q60864	Stip1	0.35957	0.165224	0.205504	0.414858	0.255861	0.313718	Stress-induced-phosphoprotein 1 (STI1) (mSTI1) (Hsc70/Hsp90-organizing protein) (Hop)
Q8BKZ9	Pdhx	-0.429706	0.165564	-0.415388	0.178994	-0.316432	0.298269	Pyruvate dehydrogenase protein X component, mitochondrial (Dihydrolipoamide dehydrogenase-binding protein of pyruvate dehydrogenase complex) (Lipoyl-containing pyruvate dehydrogenase complex component X)
P63017	Hspa8	-0.114265	0.165932	0.000811815	0.99181	-0.180704	0.0378774	Heat shock cognate 71 kDa protein (EC 3.6.4.10) (Heat shock 70 kDa protein 8)
G3UW82	Myh2	-1.36163	0.165952	-0.692039	0.467892	0.368274	0.696941	Myosin-2 (Myosin heavy chain 2) (Myosin heavy chain 2a) (MyHC-2a) (Myosin heavy chain IIa) (MyHC-IIa) (Myosin heavy chain, skeletal muscle, adult 2)
Q9CY64	Blvra	0.299503	0.166231	0.113016	0.588297	0.291746	0.176609	Biliverdin reductase A (BVR A) (EC 1.3.1.24) (Biliverdin-IX alpha-reductase)
Q8K354	Cbr3	0.220583	0.166378	-0.138903	0.371782	-0.057698	0.706683	Carbonyl reductase [NADPH] 3 (EC 1.1.1.184) (NADPH-dependent carbonyl reductase 3) (Quinone reductase CBR3) (EC 1.6.5.10)
Q9DCJ5	Ndufa8	-0.424906	0.166434	-0.234984	0.431103	-0.33007	0.27477	NADH dehydrogenase [ubiquinone] 1 alpha subcomplex subunit 8 (Complex I-19kD) (CI-19kD) (Complex I-PGIV) (CI-PGIV) (NADH-ubiquinone oxidoreductase 19 kDa subunit)
A0A140LIZ5	Psmc4	-0.311102	0.167242	-0.123021	0.571756	-0.263233	0.237267	26S proteasome regulatory subunit 6B (26S proteasome AAA-ATPase subunit RPT3) (Proteasome 26S subunit ATPase 4)
P43276	H1-5	-0.173053	0.167261	-0.0369763	0.758825	-0.040663	0.735746	Histone H1.5 (H1 VAR.5) (H1b)
Q99K48	Nono	-0.590167	0.168807	0.155064	0.707159	-0.228982	0.580408	Non-POU domain-containing octamer-binding protein (NonO protein)
Q9CR61	Ndufb7	-0.476897	0.170969	-0.483848	0.165291	-0.352996	0.302248	NADH dehydrogenase [ubiquinone] 1 beta subcomplex subunit 7 (Complex I-B18) (CI-B18) (NADH-ubiquinone oxidoreductase B18 subunit)
Q8VIJ6	Sfpq	-0.192676	0.171179	-0.213772	0.132303	-0.0885381	0.516256	Splicing factor, proline- and glutamine-rich (DNA-binding p52/p100 complex, 100 kDa subunit) (Polypyrimidine tract-binding protein-associated-splicing factor) (PSF) (PTB-associated-splicing factor)
G3X8R0	Reep5	0.307971	0.171704	0.223515	0.312213	0.309989	0.169126	Receptor expression-enhancing protein
Q9EQP2	Ehd4	0.464216	0.171723	0.103969	0.750377	0.390302	0.245134	EH domain-containing protein 4 (PAST homolog 2) (mPAST2)
P31001	Des	-1.07584	0.171761	-0.686922	0.371702	-0.406958	0.592558	Desmin
Q61696	Hspa1a	0.149838	0.173242	-0.196502	0.0818773	0.0560896	0.59772	Heat shock 70 kDa protein 1A (Heat shock 70 kDa protein 3) (HSP70.3) (Hsp68)
A0A1D5RMC1	Dync1li2	0.238066	0.173346	0.0400054	0.811914	0.223993	0.198211	Dynein light intermediate chain
Q62165	Dag1	0.303315	0.173656	-0.0259735	0.903473	0.158187	0.465171	Dystroglycan 1 (Dystroglycan) (Dystrophin-associated glycoprotein 1) [Cleaved into: Alpha-dystroglycan (Alpha-DG); Beta-dystroglycan (Beta-DG)]
Z4YKH8	Tnnt3	-1.39304	0.174431	-0.627812	0.527551	-0.506438	0.609254	Troponin T, fast skeletal muscle
A0A0R4J083	Acadl	-0.273634	0.174488	-0.150989	0.441223	-0.252324	0.207913	Long-chain specific acyl-CoA dehydrogenase, mitochondrial (EC 1.3.8.8)
O08599	Stxbp1	-0.351221	0.176622	-0.23633	0.353063	-0.332518	0.199047	Syntaxin-binding protein 1 (Protein unc-18 homolog 1) (Unc18-1) (Protein unc-18 homolog A) (Unc-18A)
Q62261	Sptbn1	0.202733	0.177102	-0.0708968	0.625099	0.0658327	0.64979	Spectrin beta chain, non-erythrocytic 1 (Beta-II spectrin) (Embryonic liver fodrin) (Fodrin beta chain)
A0A5F8MPE1	Epb41l3	0.306204	0.177137	0.039294	0.857079	0.262619	0.242333	Erythrocyte membrane protein band 4.1 like 3
Q9DC37	Mfsd1	0.242398	0.178465	-0.253996	0.160082	0.0617995	0.721921	Lysosomal dipeptide transporter MFSD1 (Major facilitator superfamily domain-containing protein 1)
Q9D8B3	Chmp4b	0.273513	0.179255	0.0211762	0.91389	0.439794	0.0406707	Charged multivesicular body protein 4b (Chromatin-modifying protein 4b) (CHMP4b)
P08207	S100a10	0.618489	0.179537	0.1715	0.699601	0.47968	0.290624	Protein S100-A10 (Calpactin I light chain) (Calpactin-1 light chain) (Cellular ligand of annexin II) (S100 calcium-binding protein A10) (p10 protein) (p11)
Q9CQV8	Ywhab	0.377861	0.182012	0.130367	0.633813	0.352064	0.211476	14-3-3 protein beta/alpha (Protein kinase C inhibitor protein 1) (KCIP-1) [Cleaved into: 14-3-3 protein beta/alpha, N-terminally processed]
Q7TMG8	Nipsnap2	-0.368431	0.18211	-0.20868	0.438028	-0.246336	0.362334	Glioblastoma amplified sequence (Nipsnap homolog 2)
P54320	Eln	0.552566	0.182945	0.223212	0.578565	-0.103915	0.7949	Elastin (Tropoelastin)
Q8CC88	Vwa8	-0.380012	0.183876	-0.170849	0.537978	-0.577148	0.0534254	von Willebrand factor A domain-containing protein 8
G3X972	Sec24c	0.503415	0.183933	0.460595	0.221338	0.283089	0.443238	SEC24 homolog C, COPII coat complex component
P27612	Plaa	0.27122	0.183978	0.119927	0.544692	0.277853	0.17425	Phospholipase A-2-activating protein (PLA2P) (PLAP)
P59999	Arpc4	-0.329156	0.18421	-0.0731378	0.759592	-0.238017	0.32836	Actin-related protein 2/3 complex subunit 4 (Arp2/3 complex 20 kDa subunit) (p20-ARC)
O35206	Col15a1	0.353568	0.184827	0.25608	0.328317	0.218846	0.400938	Collagen alpha-1(XV) chain [Cleaved into: Restin (Endostatin-XV)]
A2ASS6	Ttn	-1.20926	0.185789	-0.736669	0.409273	-0.394748	0.655009	Titin (EC 2.7.11.1) (Connectin)
Q9Z1A1	Tfg	-0.116282	0.186247	0.0137789	0.870819	0.0902437	0.297936	TFG protein (Trk-fused gene) (Trk-fused protein)
Q8BHL5	Elmo2	-0.137382	0.186691	-0.221669	0.0432338	-0.28738	0.012614	Engulfment and cell motility protein 2 (Protein ced-12 homolog A)
P84084	Arf5	0.415496	0.186893	0.176107	0.563997	0.514824	0.10843	ADP-ribosylation factor 5
P15331	Prph	0.359264	0.186917	0.399661	0.145415	0.355392	0.191372	Peripherin
F7BNZ5	Bcas1	0.301412	0.187191	0.137981	0.53399	-0.070949	0.747638	Brain enriched myelin associated protein 1
Q78PY7	Snd1	-0.379677	0.187472	-0.208449	0.457663	-0.347784	0.224601	Staphylococcal nuclease domain-containing protein 1 (EC 3.1.31.1) (100 kDa coactivator) (p100 co-activator)
P43275	H1-1	0.191538	0.187964	0.0917329	0.516376	0.138039	0.334188	Histone H1.1 (H1 VAR.3) (Histone H1a) (H1a)
P17427	Ap2a2	0.376648	0.187966	0.0931812	0.735775	0.373324	0.191615	AP-2 complex subunit alpha-2 (100 kDa coated vesicle protein C) (Adaptor protein complex AP-2 subunit alpha-2) (Adaptor-related protein complex 2 subunit alpha-2) (Alpha-adaptin C) (Alpha2-adaptin) (Clathrin assembly protein complex 2 alpha-C large chain) (Plasma membrane adaptor HA2/AP2 adaptin alpha C subunit)
Q9JKK7	Tmod2	-0.291715	0.188961	-0.126261	0.557853	-0.468121	0.0452041	Tropomodulin-2 (Neuronal tropomodulin) (N-Tmod)
O70435	Psma3	-0.408896	0.189026	-0.0684614	0.819573	-0.499459	0.114697	Proteasome subunit alpha type-3 (Macropain subunit C8) (Multicatalytic endopeptidase complex subunit C8) (Proteasome component C8) (Proteasome subunit K) (Proteasome subunit alpha-7) (alpha-7)
A2ASZ8	Slc25a25	-0.370508	0.189295	-0.374848	0.184528	-0.408061	0.151286	Mitochondrial adenyl nucleotide antiporter SLC25A25 (Short calcium-binding mitochondrial carrier protein 2) (SCaMC-2) (Solute carrier family 25 member 25)
P20917	Mag	0.325162	0.189471	0.234354	0.335864	0.292657	0.234434	Myelin-associated glycoprotein (Siglec-4a)
P62075	Timm13	-0.42176	0.191306	-0.185094	0.554678	-0.504707	0.123371	Mitochondrial import inner membrane translocase subunit Tim13
H3BKG0	Cav1	0.368818	0.192886	-0.0251482	0.926608	0.222095	0.422338	Caveolin 1, caveolae protein
P42208	Septin2	-0.370391	0.194206	-0.290568	0.301878	-0.411808	0.152199	Septin-2 (Neural precursor cell expressed developmentally down-regulated protein 5) (NEDD-5)
A0A452J8C1	Rab18	-0.463839	0.194561	-0.338732	0.335469	-0.472593	0.186852	Ras-related protein Rab-18
B2RSH2	Gnai1	-0.401133	0.194656	-0.212537	0.480673	-0.467122	0.135654	Guanine nucleotide-binding protein G(i) subunit alpha-1 (EC 3.6.5.-) (Adenylate cyclase-inhibiting G alpha protein)
P10639	Txn	0.533461	0.195154	0.504703	0.218656	0.583764	0.159094	Thioredoxin (Trx) (ATL-derived factor) (ADF)
Q4FE56	Usp9x	0.570513	0.195294	-0.014227	0.973277	0.507781	0.245619	ubiquitinyl hydrolase 1 (EC 3.4.19.12)
Q80X19	Col14a1	0.262597	0.195522	0.0117292	0.952184	0.469999	0.0303962	Collagen alpha-1(XIV) chain
Q68FL4	Ahcyl2	0.264678	0.195687	-0.254219	0.212714	-0.0829013	0.675385	Putative adenosylhomocysteinase 3 (AdoHcyase 3) (EC 3.13.2.1) (Long-IRBIT) (S-adenosyl-L-homocysteine hydrolase 3) (S-adenosylhomocysteine hydrolase-like protein 2)
P32921	Wars1	0.26103	0.195773	0.133333	0.497397	0.178001	0.368604	Tryptophan--tRNA ligase, cytoplasmic (EC 6.1.1.2) (Tryptophanyl-tRNA synthetase) (TrpRS) [Cleaved into: T1-TrpRS; T2-TrpRS]
P61148	Fgf1	-0.386923	0.196619	-0.302431	0.306246	-0.320527	0.279501	Fibroblast growth factor 1 (FGF-1) (Acidic fibroblast growth factor) (aFGF) (Heparin-binding growth factor 1) (HBGF-1)
P63254	Crip1	0.483461	0.197067	-0.191252	0.598887	0.0494639	0.891188	Cysteine-rich protein 1 (CRP-1) (Cysteine-rich intestinal protein) (CRIP)
Q6IRU5	Cltb	0.210947	0.197113	0.0512049	0.745995	0.175828	0.277228	Clathrin light chain B (Lcb)
G5E902	Slc25a3	-0.18733	0.197543	0.0395567	0.778212	-0.289531	0.0566866	Solute carrier family 25 member 3 (Phosphate carrier protein, mitochondrial) (Phosphate transport protein)
Q3TQP6	Me1	-0.287002	0.198056	-0.0985817	0.648162	-0.164452	0.45009	Malic enzyme
Q9DBL1	Acadsb	-0.243353	0.199396	-0.472959	0.021589	-0.526312	0.0124322	Short/branched chain specific acyl-CoA dehydrogenase, mitochondrial (SBCAD) (EC 1.3.8.5) (2-methyl branched chain acyl-CoA dehydrogenase) (2-MEBCAD) (2-methylbutyryl-coenzyme A dehydrogenase) (2-methylbutyryl-CoA dehydrogenase)
E9QA15	Cald1	0.204182	0.199456	-0.0527493	0.7318	0.045364	0.768039	Caldesmon 1
Q9D1G5	Lrrc57	0.221111	0.199634	-0.109213	0.51526	0.138974	0.410275	Leucine-rich repeat-containing protein 57
D3Z041	Acsl1	-0.672199	0.200241	-0.427831	0.40522	-0.12087	0.811561	Long-chain-fatty-acid--CoA ligase (EC 6.2.1.15) (EC 6.2.1.3) (Acyl-CoA synthetase) (Long-chain acyl-CoA synthetase)
Q91YZ8	Pabpc4	-0.296359	0.200567	-0.256353	0.264111	-0.0942438	0.67432	Polyadenylate-binding protein (PABP)
P56392	Cox7a1	-0.737738	0.200603	-0.114718	0.836742	-0.0882985	0.873932	Cytochrome c oxidase subunit 7A1, mitochondrial (Cytochrome c oxidase subunit VIIa-heart) (Cytochrome c oxidase subunit VIIa-H) (Cytochrome c oxidase subunit VIIa-muscle) (Cytochrome c oxidase subunit VIIa-M)
Q9JIF9	Myot	-1.35848	0.201518	-0.610788	0.554795	-0.222054	0.828896	Myotilin (Myofibrillar titin-like Ig domains protein) (Titin immunoglobulin domain protein)
P08752	Gnai2	-0.598774	0.201725	-0.147211	0.745568	-0.500915	0.28059	Guanine nucleotide-binding protein G(i) subunit alpha-2 (Adenylate cyclase-inhibiting G alpha protein)
P46638	Rab11b	-0.726396	0.201796	-0.391916	0.480221	-0.715198	0.208368	Ras-related protein Rab-11B (EC 3.6.5.2)
A2AVJ7	Rrbp1	0.235716	0.202259	-0.0569031	0.750303	0.0819712	0.647405	Ribosome binding protein 1
P27661	H2ax	0.238223	0.202321	-0.17956	0.329397	0.0289294	0.872623	Histone H2AX (H2a/x) (Histone H2A.X)
A2AG50	Map7d2	0.214841	0.203956	-0.0555519	0.734309	0.167876	0.314481	MAP7 domain-containing protein 2
A6PWX8	Uqcc1	-0.330774	0.2051	-0.18416	0.470034	-0.291207	0.261009	Ubiquinol-cytochrome c reductase complex assembly factor 1
Q9CQN1	Trap1	-0.251303	0.205367	-0.320768	0.113125	0.00679579	0.97171	Heat shock protein 75 kDa, mitochondrial (HSP 75) (TNFR-associated protein 1) (Tumor necrosis factor type 1 receptor-associated protein) (TRAP-1)
P57746	Atp6v1d	0.231781	0.205586	0.217463	0.23313	0.367204	0.0555031	V-type proton ATPase subunit D (V-ATPase subunit D) (V-ATPase 28 kDa accessory protein) (Vacuolar proton pump subunit D)
P50516	Atp6v1a	-0.193159	0.206553	-0.0943526	0.526531	-0.068529	0.644187	V-type proton ATPase catalytic subunit A (V-ATPase subunit A) (EC 7.1.2.2) (V-ATPase 69 kDa subunit) (Vacuolar proton pump subunit alpha)
P47963	Rpl13	0.401969	0.207098	0.0648758	0.833198	0.239261	0.442734	Large ribosomal subunit protein eL13 (60S ribosomal protein L13) (A52)
Q91YH5	Atl3	0.270253	0.208097	-0.201635	0.340474	0.248837	0.244068	Atlastin-3 (EC 3.6.5.-)
Q9CQC7	Ndufb4	-0.271516	0.209001	-0.174103	0.41126	-0.182652	0.389354	NADH dehydrogenase [ubiquinone] 1 beta subcomplex subunit 4 (Complex I-B15) (CI-B15) (NADH-ubiquinone oxidoreductase B15 subunit)
E9QP99	Golga3	0.211721	0.209705	-0.0171655	0.916199	0.165426	0.320799	Golgin A3
P83940	Eloc	-0.151568	0.209765	-0.180568	0.140361	-0.168202	0.167103	Elongin-C (EloC) (Elongin 15 kDa subunit) (RNA polymerase II transcription factor SIII subunit C) (SIII p15) (Stromal membrane-associated protein SMAP1B homolog) (Transcription elongation factor B polypeptide 1)
Q9CQ69	Uqcrq	-0.403493	0.211268	-0.389576	0.226426	-0.106925	0.732437	Cytochrome b-c1 complex subunit 8 (Complex III subunit 8) (Complex III subunit VIII) (Ubiquinol-cytochrome c reductase complex 9.5 kDa protein) (Ubiquinol-cytochrome c reductase complex ubiquinone-binding protein QP-C)
Q14BI5	Myom2	-1.17425	0.212079	-0.788381	0.393568	-0.507218	0.579619	Myomesin 2
I7HIP5	Zmpste24	-0.307717	0.212867	-0.245201	0.315121	-0.328517	0.185492	Zinc metallopeptidase, STE24
Q8BU33	Ilvbl	-0.343587	0.212917	-0.00369223	0.988953	-0.249366	0.358535	2-hydroxyacyl-CoA lyase 2 (EC 4.1.2.-) (Acetolactate synthase-like protein) (IlvB-like protein)
Q9CWS0	Ddah1	0.287652	0.213338	-0.0182955	0.934762	0.327848	0.160003	N(G),N(G)-dimethylarginine dimethylaminohydrolase 1 (DDAH-1) (Dimethylarginine dimethylaminohydrolase 1) (EC 3.5.3.18) (DDAHI) (Dimethylargininase-1)
A0A0R4J0Z1	Pdia4	0.260112	0.213705	-0.0255559	0.899486	0.0900657	0.657462	Protein disulfide-isomerase A4 (EC 5.3.4.1) (Endoplasmic reticulum resident protein 72)
Q9DCC8	Tomm20	-0.243668	0.214301	-0.32449	0.106296	-0.0686473	0.718252	Mitochondrial import receptor subunit TOM20 homolog (Mitochondrial 20 kDa outer membrane protein) (Outer mitochondrial membrane receptor Tom20)
Q9D394	Rufy3	0.189287	0.214825	0.131323	0.381437	0.245482	0.115171	Protein RUFY3 (Rap2-interacting protein x) (RIPx) (Single axon-regulated protein 1) (Singar1)
G3UZG6	Cyb5r1	-0.338607	0.214841	0.165968	0.533	-0.350688	0.199958	cytochrome-b5 reductase (EC 1.6.2.2)
Q9Z1N5	Ddx39b	-0.280695	0.219426	-0.347388	0.134774	-0.292614	0.201684	Spliceosome RNA helicase Ddx39b (EC 3.6.4.13) (56 kDa U2AF65-associated protein) (DEAD box protein UAP56) (HLA-B-associated transcript 1 protein)
O08529	Capn2	0.263076	0.219639	0.194354	0.357543	0.213981	0.312893	Calpain-2 catalytic subunit (EC 3.4.22.53) (80 kDa M-calpain subunit) (CALP80) (Calcium-activated neutral proteinase 2) (CANP 2) (Calpain M-type) (Calpain-2 large subunit) (Millimolar-calpain) (M-calpain)
P13542	Myh8	-0.903789	0.220269	-0.992668	0.180943	-0.419903	0.559122	Myosin-8 (Myosin heavy chain 8) (Myosin heavy chain, skeletal muscle, perinatal) (MyHC-perinatal)
Q8VHX6	Flnc	-0.861555	0.220794	-0.435847	0.525797	0.0301666	0.96467	Filamin-C (FLN-C) (ABP-280-like protein) (ABP-L) (Actin-binding-like protein) (Filamin-2) (Gamma-filamin)
Q8R1M2	H2aj	-0.321101	0.221309	-0.227893	0.377887	-0.432475	0.107847	Histone H2A.J (H2a/j)
Q99LI8	Hgs	-0.293289	0.221804	-0.173078	0.461649	-0.407281	0.0987764	Hepatocyte growth factor-regulated tyrosine kinase substrate
A0A571BF46	Neb	-1.19442	0.221947	-0.81574	0.396237	-0.457116	0.630895	Nebulin
P43274	H1-4	0.204184	0.222922	-0.277568	0.106101	-0.0605752	0.709628	Histone H1.4 (H1 VAR.2) (H1e)
Q64133	Maoa	0.146773	0.223123	0.0159014	0.891608	0.0681892	0.561676	Amine oxidase [flavin-containing] A (EC 1.4.3.21) (EC 1.4.3.4) (Monoamine oxidase type A) (MAO-A)
Q9CWU3	Ppp2r2a	0.461052	0.223723	0.172877	0.639119	0.722534	0.0673868	Serine/threonine-protein phosphatase 2A 55 kDa regulatory subunit B
P13634	Ca1	0.816879	0.223987	0.646981	0.329893	0.442107	0.500928	Carbonic anhydrase 1 (EC 4.2.1.1) (Carbonate dehydratase I) (Carbonic anhydrase I) (CA-I) (Cyanamide hydratase CA1) (EC 4.2.1.69)
D3YVI6	Cops7a	-0.32143	0.224388	-0.0527837	0.836913	-0.425553	0.115652	COP9 signalosome subunit 7A
Q9D2G2	Dlst	-0.199785	0.224457	0.0241588	0.879489	-0.253493	0.130088	Dihydrolipoyllysine-residue succinyltransferase component of 2-oxoglutarate dehydrogenase complex, mitochondrial (EC 2.3.1.61) (2-oxoglutarate dehydrogenase complex component E2) (OGDC-E2) (Dihydrolipoamide succinyltransferase component of 2-oxoglutarate dehydrogenase complex) (E2K)
Q9CQA3	Sdhb	-0.291309	0.22527	-0.141979	0.544888	-0.250374	0.293418	Succinate dehydrogenase [ubiquinone] iron-sulfur subunit, mitochondrial (EC 1.3.5.1) (Iron-sulfur subunit of complex II) (Ip) (Malate dehydrogenase [quinone] iron-sulfur subunit) (EC 1.1.5.-)
O55143	Atp2a2	-0.308804	0.225527	-0.311199	0.222168	-0.137156	0.580847	Sarcoplasmic/endoplasmic reticulum calcium ATPase 2 (SERCA2) (SR Ca(2+)-ATPase 2) (EC 7.2.2.10) (Calcium pump 2) (Calcium-transporting ATPase sarcoplasmic reticulum type, slow twitch skeletal muscle isoform) (Endoplasmic reticulum class 1/2 Ca(2+) ATPase)
A0A0R4J0I9	Lrp1	0.428451	0.225904	0.0761449	0.82434	0.509311	0.155035	Low density lipoprotein receptor-related protein 1
Q04857	Col6a1	0.383803	0.226017	0.126122	0.682343	-0.200711	0.517137	Collagen alpha-1(VI) chain
P68510	Ywhah	0.255043	0.226688	0.226534	0.279811	0.281609	0.184791	14-3-3 protein eta
B8JK33	Hnrnpm	0.232672	0.227789	-0.0110144	0.95301	0.0908683	0.628574	Heterogeneous nuclear ribonucleoprotein M
Q8R4V2	Dusp15	0.283336	0.228634	-0.154917	0.50112	0.0240002	0.9162	Dual specificity protein phosphatase 15 (EC 3.1.3.16) (EC 3.1.3.48) (Dual specificity protein phosphatase T-DSP10)
Z4YJF5	Myom1	-0.93303	0.22934	-0.594553	0.435315	-0.317019	0.674569	Myomesin 1
Q91VR5	Ddx1	0.176189	0.229644	-0.023931	0.86637	0.126231	0.382355	ATP-dependent RNA helicase DDX1 (EC 3.6.4.13) (DEAD box protein 1)
P97315	Csrp1	0.456695	0.230815	-0.143254	0.699086	0.239456	0.520566	Cysteine and glycine-rich protein 1 (Cysteine-rich protein 1) (CRP) (CRP1)
F8WGG5	Pitpna	0.286413	0.231631	-0.0141222	0.951485	0.0956957	0.681212	Phosphatidylinositol transfer protein alpha isoform
P47915	Rpl29	-0.459531	0.231747	0.21996	0.557769	-0.147088	0.6939	Large ribosomal subunit protein eL29 (60S ribosomal protein L29)
P19783	Cox4i1	-0.397931	0.234715	0.0896173	0.782918	-0.447049	0.1852	Cytochrome c oxidase subunit 4 isoform 1, mitochondrial (Cytochrome c oxidase polypeptide IV) (Cytochrome c oxidase subunit IV isoform 1) (COX IV-1)
Q8VEK3	Hnrnpu	0.305034	0.235164	0.107239	0.668167	0.320105	0.214178	Heterogeneous nuclear ribonucleoprotein U (hnRNP U) (Scaffold-attachment factor A) (SAF-A)
Q04447	Ckb	-0.24723	0.235479	0.0237208	0.906595	-0.0993983	0.624642	Creatine kinase B-type (EC 2.7.3.2) (B-CK) (Creatine kinase B chain) (Creatine phosphokinase B-type) (CPK-B)
Q6P069	Sri	0.303941	0.237804	0.00468389	0.985039	0.130696	0.60292	Sorcin
P97927	Lama4	0.23447	0.237911	-0.00448419	0.981438	0.221763	0.26285	Laminin subunit alpha-4 (Laminin-14 subunit alpha) (Laminin-8 subunit alpha) (Laminin-9 subunit alpha)
Q9DC70	Ndufs7	-0.331798	0.238989	-0.146637	0.593987	-0.354642	0.210029	NADH dehydrogenase [ubiquinone] iron-sulfur protein 7, mitochondrial (EC 7.1.1.2) (Complex I-20kD) (CI-20kD) (NADH-ubiquinone oxidoreductase 20 kDa subunit)
P21981	Tgm2	0.179446	0.239058	-0.425835	0.012371	-0.312877	0.0516966	Protein-glutamine gamma-glutamyltransferase 2 (EC 2.3.2.13) (Isopeptidase TGM2) (EC 3.4.-.-) (Protein-glutamine deamidase TGM2) (EC 3.5.1.44) (Protein-glutamine dopaminyltransferase TGM2) (EC 2.3.1.-) (Protein-glutamine histaminyltransferase TGM2) (EC 2.3.1.-) (Protein-glutamine noradrenalinyltransferase TGM2) (EC 2.3.1.-) (Protein-glutamine serotonyltransferase TGM2) (EC 2.3.1.-) (Tissue transgl…
P63028	Tpt1	-0.336122	0.239167	0.132077	0.635233	-0.225697	0.421819	Translationally-controlled tumor protein (TCTP) (21 kDa polypeptide) (p21) (p23)
Q61292	Lamb2	0.243447	0.239694	-0.116357	0.565289	-0.00335027	0.986696	Laminin subunit beta-2 (Laminin-11 subunit beta) (Laminin-14 subunit beta) (Laminin-15 subunit beta) (Laminin-3 subunit beta) (Laminin-4 subunit beta) (Laminin-7 subunit beta) (Laminin-9 subunit beta) (S-laminin subunit beta) (S-LAM beta)
Q5SX39	Myh4	-1.215	0.24054	-0.738757	0.467247	-0.332284	0.741426	Myosin-4 (Myosin heavy chain 2b) (MyHC-2b) (Myosin heavy chain 4)
Q91VR7	Map1lc3a	0.18236	0.241266	-0.054203	0.720432	0.23781	0.133895	Microtubule-associated proteins 1A/1B light chain 3A (Autophagy-related protein LC3 A) (Autophagy-related ubiquitin-like modifier LC3 A) (MAP1 light chain 3-like protein 1) (MAP1A/MAP1B light chain 3 A) (MAP1A/MAP1B LC3 A) (Microtubule-associated protein 1 light chain 3 alpha)
Q62000	Ogn	0.280399	0.241496	0.214092	0.365376	-0.0881358	0.705324	Mimecan (Osteoglycin)
P84099	Rpl19	0.458968	0.242126	0.46121	0.239964	0.52689	0.183218	Large ribosomal subunit protein eL19 (60S ribosomal protein L19)
P20065	Tmsb4x	0.502309	0.242174	0.228261	0.586405	0.577546	0.182627	Thymosin beta-4 (T beta 4) [Cleaved into: Hemoregulatory peptide AcSDKP (N-acetyl-SDKP) (AcSDKP) (Seraspenide)]
Q8R2Z5	Vwa1	0.470688	0.242692	0.201975	0.6076	0.490137	0.224875	von Willebrand factor A domain-containing protein 1 (von Willebrand factor A domain-related protein)
P13541	Myh3	-1.16165	0.243002	-0.808855	0.409283	-0.0191072	0.984217	Myosin-3 (Myosin heavy chain 3)
Q8BK30	Ndufv3	-0.393523	0.243016	-0.0571833	0.861361	-0.169679	0.606146	NADH dehydrogenase [ubiquinone] flavoprotein 3, mitochondrial (Complex I-9kD) (CI-9kD) (NADH-ubiquinone oxidoreductase 9 kDa subunit)
O70622	Rtn2	-1.11229	0.244839	-0.468621	0.615756	-0.354452	0.703586	Reticulon-2 (Neuroendocrine-specific protein-like 1) (NSP-like protein 1) (Neuroendocrine-specific protein-like I) (NSP-like protein I) (NSPLI)
A2A6U5	Septin9	-0.28485	0.245821	-0.608061	0.0230231	-0.284335	0.246627	Septin 9
E9PY39	Gm20431	-0.470338	0.246485	-0.211657	0.593546	-0.754202	0.0744412	Predicted gene 20431
Q9CQ60	Pgls	0.166031	0.247198	0.117696	0.405413	0.286265	0.0578138	6-phosphogluconolactonase (6PGL) (EC 3.1.1.31)
A0A0G2JFB2	Tdrkh	-0.285521	0.24785	-0.501907	0.0540476	-0.401836	0.113064	Tudor and KH domain containing protein
P62631	Eef1a2	-0.205744	0.248296	-0.214614	0.229614	-0.216747	0.225294	Elongation factor 1-alpha 2 (EF-1-alpha-2) (Eukaryotic elongation factor 1 A-2) (eEF1A-2) (Statin-S1)
O55022	Pgrmc1	-0.398445	0.248984	-0.128286	0.703301	-0.420431	0.225262	Membrane-associated progesterone receptor component 1 (mPR)
B7ZC46	Septin8	-0.487915	0.249155	-0.580256	0.175345	-0.475428	0.260809	Septin
P62737	Acta2	-0.75788	0.249394	-0.486057	0.452583	-0.247374	0.699698	Actin, aortic smooth muscle (EC 3.6.4.-) (Alpha-actin-2) [Cleaved into: Actin, aortic smooth muscle, intermediate form]
H7BX95	Srsf1	-0.330996	0.249757	-0.169235	0.547864	-0.589717	0.0521832	Serine/arginine-rich splicing factor 1 (Splicing factor, arginine/serine-rich 1)
O55026	Entpd2	0.377994	0.250214	0.150057	0.640091	-0.122915	0.701281	Ectonucleoside triphosphate diphosphohydrolase 2 (NTPDase 2) (EC 3.6.1.-) (CD39 antigen-like 1) (Ecto-ATP diphosphohydrolase 2) (Ecto-ATPDase 2) (Ecto-ATPase 2)
P46660	Ina	-0.414974	0.250479	-0.260991	0.462228	-0.41307	0.25254	Alpha-internexin (Alpha-Inx) (66 kDa neurofilament protein) (NF-66) (Neurofilament-66)
P14131	Rps16	-0.56763	0.250549	-0.398113	0.413675	-0.567609	0.250565	Small ribosomal subunit protein uS9 (40S ribosomal protein S16)
P60766	Cdc42	0.198507	0.250826	-0.125617	0.459876	0.0796154	0.637138	Cell division control protein 42 homolog (EC 3.6.5.2) (G25K GTP-binding protein)
G3UXZ8	Ptbp3	0.38854	0.251465	0.0947224	0.773972	0.355298	0.292151	Polypyrimidine tract binding protein 3
Q02248	Ctnnb1	0.168646	0.252012	-0.058188	0.685306	0.102341	0.479226	Catenin beta-1 (Beta-catenin)
P51667	Myl2	-0.771972	0.252108	-0.24783	0.706064	-0.204919	0.754928	Myosin regulatory light chain 2, ventricular/cardiac muscle isoform (MLC-2) (MLC-2v) (Myosin light chain 2, slow skeletal/ventricular muscle isoform) (MLC-2s/v)
Q9CQM9	Glrx3	0.238538	0.252318	0.177953	0.387275	0.397469	0.0681888	Glutaredoxin-3 (PKC-interacting cousin of thioredoxin) (PICOT) (PKC-theta-interacting protein) (PKCq-interacting protein) (Thioredoxin-like protein 2)
Q8BWF0	Aldh5a1	-0.489516	0.252338	-0.211761	0.612374	-0.554411	0.198223	Succinate-semialdehyde dehydrogenase, mitochondrial (EC 1.2.1.24) (Aldehyde dehydrogenase family 5 member A1) (NAD(+)-dependent succinic semialdehyde dehydrogenase)
P62830	Rpl23	-0.227088	0.252537	0.0610668	0.752076	-0.153681	0.431794	Large ribosomal subunit protein uL14 (60S ribosomal protein L23)
O55222	Ilk	0.147426	0.253053	-0.0969684	0.445018	-0.134505	0.294833	Scaffold protein ILK (ILK-1) (ILK-2) (Inactive integrin-linked kinase) (p59ILK)
P50396	Gdi1	0.38171	0.255099	0.218125	0.507592	0.464225	0.171718	Rab GDP dissociation inhibitor alpha (Rab GDI alpha) (Guanosine diphosphate dissociation inhibitor 1) (GDI-1)
P10518	Alad	-0.388091	0.255181	0.137206	0.680152	-0.282642	0.401219	Delta-aminolevulinic acid dehydratase (ALADH) (EC 4.2.1.24) (Porphobilinogen synthase)
Q80TB8	Vat1l	0.287232	0.2553	0.337222	0.186081	0.211279	0.39679	Synaptic vesicle membrane protein VAT-1 homolog-like (EC 1.-.-.-)
Q5SX40	Myh1	-1.1472	0.255423	-0.527163	0.593195	0.332739	0.735035	Myosin-1 (Myosin heavy chain 1) (Myosin heavy chain 2x) (MyHC-2x) (Myosin heavy chain, skeletal muscle, adult 1)
Q9JI91	Actn2	-1.09589	0.25548	-0.263671	0.77877	0.280112	0.765418	Alpha-actinin-2 (Alpha-actinin skeletal muscle isoform 2) (F-actin cross-linking protein)
A0A0R4J119	Cyfip1	0.299737	0.256979	0.130203	0.614543	0.210042	0.42055	Cytoplasmic FMR1-interacting protein
Q9D8N0	Eef1g	-0.295632	0.257504	0.206456	0.422625	-0.223187	0.387105	Elongation factor 1-gamma (EF-1-gamma) (eEF-1B gamma)
Q9R1Q7	Plp2	0.759092	0.258116	-0.0115052	0.985939	0.480289	0.46703	Proteolipid protein 2
Q9CR68	Uqcrfs1	-0.310584	0.258247	-0.312862	0.254956	-0.142861	0.595118	Cytochrome b-c1 complex subunit Rieske, mitochondrial (EC 7.1.1.8) (Complex III subunit 5) (Cytochrome b-c1 complex subunit 5) (Rieske iron-sulfur protein) (RISP) (Rieske protein UQCRFS1) (Ubiquinol-cytochrome c reductase iron-sulfur subunit) [Cleaved into: Cytochrome b-c1 complex subunit 9 (Su9) (Subunit 9) (8 kDa subunit 9) (Complex III subunit IX) (Cytochrome b-c1 complex subunit 11) (UQCRFS1 …
Q01730	Rsu1	0.341266	0.258983	0.279676	0.350676	0.504965	0.105029	Ras suppressor protein 1 (RSP-1) (Rsu-1)
Q6PER3	Mapre3	-0.129736	0.259765	-0.0684749	0.544102	-0.1071	0.348097	Microtubule-associated protein RP/EB family member 3 (EB1 protein family member 3) (EBF3) (End-binding protein 3) (EB3) (RP3)
P12787	Cox5a	-0.262026	0.260517	-0.193075	0.401287	-0.245443	0.290337	Cytochrome c oxidase subunit 5A, mitochondrial (Cytochrome c oxidase polypeptide Va)
A0A1C7CYV0	Pls3	0.113201	0.261333	-0.0877835	0.378665	0.0364809	0.710672	Plastin-3 (T-plastin)
P08249	Mdh2	-0.25194	0.261448	0.0195698	0.928574	-0.26089	0.245776	Malate dehydrogenase, mitochondrial (EC 1.1.1.37)
Q9Z1Z2	Strap	0.1856	0.262317	-0.058713	0.716317	0.12857	0.431065	Serine-threonine kinase receptor-associated protein (UNR-interacting protein)
Q08331	Calb2	0.384594	0.262653	-0.384178	0.263143	0.181406	0.589498	Calretinin (CR)
Q8R429	Atp2a1	-1.0934	0.263164	-0.549285	0.566276	-0.125851	0.894749	Sarcoplasmic/endoplasmic reticulum calcium ATPase 1 (SERCA1) (SR Ca(2+)-ATPase 1) (EC 7.2.2.10) (Calcium pump 1) (Calcium-transporting ATPase sarcoplasmic reticulum type, fast twitch skeletal muscle isoform) (Endoplasmic reticulum class 1/2 Ca(2+) ATPase)
E9PUV4	Skp1	0.236562	0.264221	-0.190616	0.363894	0.0736368	0.721759	S-phase kinase-associated protein 1 (Cyclin-A/CDK2-associated protein p19) (p19skp1)
P26443	Glud1	-0.20699	0.264578	-0.0595158	0.742296	-0.264108	0.161176	Glutamate dehydrogenase 1, mitochondrial (GDH 1) (EC 1.4.1.3)
Q6AXB7	Fmr1	0.326779	0.264664	0.0472543	0.868452	0.0894006	0.754379	Fragile X mental retardation syndrome 1 homolog (Fragile X messenger ribonucleoprotein 1)
A0A1B0GQU8	Rpl18	-0.323844	0.264801	-0.0361715	0.898211	-0.134619	0.635539	Ribosomal protein L18
Q9CPY7	Lap3	-0.319952	0.26513	0.0519356	0.852682	-0.330183	0.250945	Cytosol aminopeptidase (EC 3.4.11.1) (Cysteinylglycine-S-conjugate dipeptidase) (EC 3.4.13.23) (Leucine aminopeptidase 3) (LAP-3) (Leucyl aminopeptidase) (Peptidase S) (Proline aminopeptidase) (EC 3.4.11.5) (Prolyl aminopeptidase)
Q8BMS1	Hadha	-0.18856	0.26846	0.00912079	0.956163	-0.19244	0.259238	Trifunctional enzyme subunit alpha, mitochondrial (Monolysocardiolipin acyltransferase) (EC 2.3.1.-) (TP-alpha) [Includes: Long-chain enoyl-CoA hydratase (EC 4.2.1.17); Long chain 3-hydroxyacyl-CoA dehydrogenase (EC 1.1.1.211)]
P07356	Anxa2	0.227617	0.269425	0.0596127	0.766887	-0.108419	0.591386	Annexin A2 (Annexin II) (Annexin-2) (Calpactin I heavy chain) (Calpactin-1 heavy chain) (Chromobindin-8) (Lipocortin II) (Placental anticoagulant protein IV) (PAP-IV) (Protein I) (p36)
D3YVK1	Glul	0.35073	0.269528	0.221097	0.479531	-0.166389	0.592941	Glutamine synthetase (EC 2.3.1.225) (EC 6.3.1.2) (Glutamate--ammonia ligase) (Palmitoyltransferase GLUL)
Q60598	Cttn	0.132257	0.269749	-0.129764	0.278424	-0.112066	0.346223	Src substrate cortactin
P70402	Mybph	-0.970222	0.270272	-1.17763	0.186006	-0.79599	0.361728	Myosin-binding protein H (MyBP-H) (H-protein)
A0A0R4J138	Arsb	-0.156493	0.270966	-0.132238	0.348737	-0.127042	0.367322	Arylsulfatase B
Q9Z2D6	Mecp2	-0.434863	0.271944	-0.0591881	0.878063	-0.377598	0.337103	Methyl-CpG-binding protein 2 (MeCp-2 protein) (MeCp2)
P21278	Gna11	-0.305733	0.272035	-0.24971	0.365593	-0.436404	0.126233	Guanine nucleotide-binding protein subunit alpha-11 (G alpha-11) (G-protein subunit alpha-11)
Q9QUM9	Psma6	-0.47565	0.273061	0.269452	0.527485	-0.272353	0.523125	Proteasome subunit alpha type-6 (Macropain iota chain) (Multicatalytic endopeptidase complex iota chain) (Proteasome iota chain) (Proteasome subunit alpha-1) (alpha-1)
O35598	Adam10	-0.240153	0.273491	-0.256618	0.243605	-0.091078	0.671117	Disintegrin and metalloproteinase domain-containing protein 10 (ADAM 10) (EC 3.4.24.81) (Kuzbanian protein homolog) (Mammalian disintegrin-metalloprotease) (CD antigen CD156c)
Q3UHJ0	Aak1	0.176392	0.274321	-0.0354397	0.821849	0.163719	0.308606	AP2-associated protein kinase 1 (EC 2.7.11.1) (Adaptor-associated kinase 1)
Q3TXS7	Psmd1	0.190448	0.274581	0.11999	0.484529	-0.158528	0.359395	26S proteasome non-ATPase regulatory subunit 1 (26S proteasome regulatory subunit RPN2) (26S proteasome regulatory subunit S1)
E9Q1J7	Pccb	-0.291476	0.274929	-0.475732	0.0864861	-0.352667	0.191508	Propionyl-CoA carboxylase beta chain, mitochondrial (EC 6.4.1.3) (Propanoyl-CoA:carbon dioxide ligase subunit beta)
E9Q456	Tpm1	-1.20242	0.274982	-1.20766	0.272999	-0.445803	0.678999	Tropomyosin alpha-1 chain (Alpha-tropomyosin) (Tropomyosin-1)
A0A2I3BRL8	Gm7324	-0.356132	0.275123	0.149941	0.638856	-0.3504	0.282541	Predicted gene 7324
P63101	Ywhaz	0.237281	0.275541	0.0936534	0.660082	0.279856	0.202722	14-3-3 protein zeta/delta (Protein kinase C inhibitor protein 1) (KCIP-1) (SEZ-2)
Q9DCT2	Ndufs3	-0.270766	0.275896	-0.276535	0.266303	-0.0813862	0.737434	NADH dehydrogenase [ubiquinone] iron-sulfur protein 3, mitochondrial (EC 7.1.1.2) (Complex I-30kD) (CI-30kD) (NADH-ubiquinone oxidoreductase 30 kDa subunit)
G3UZI2	Syncrip	-0.123097	0.27617	-0.0979804	0.381694	0.0333782	0.762354	Synaptotagmin binding, cytoplasmic RNA interacting protein
P05132	Prkaca	-0.17294	0.277661	-0.034301	0.825348	-0.0943988	0.546388	cAMP-dependent protein kinase catalytic subunit alpha (PKA C-alpha) (EC 2.7.11.11)
A2AKI5	Itgav	-0.255885	0.278681	-0.184047	0.430345	-0.240428	0.307357	Integrin alpha V
A0A7N9VR94	Ahnak2	0.24856	0.278859	0.248436	0.279086	0.280825	0.224249	AHNAK nucleoprotein 2
Q9DCW4	Etfb	-0.237631	0.279205	-0.196343	0.367517	-0.111529	0.604491	Electron transfer flavoprotein subunit beta (Beta-ETF)
Q9Z2U1	Psma5	0.184809	0.280713	0.226025	0.192293	0.282836	0.109463	Proteasome subunit alpha type-5 (Macropain zeta chain) (Multicatalytic endopeptidase complex zeta chain) (Proteasome subunit alpha-5) (alpha-5) (Proteasome zeta chain)
P08113	Hsp90b1	0.126182	0.280989	0.0369992	0.746333	0.0186553	0.870223	Endoplasmin (94 kDa glucose-regulated protein) (GRP-94) (Endoplasmic reticulum resident protein 99) (ERp99) (Heat shock protein 90 kDa beta member 1) (Polymorphic tumor rejection antigen 1) (Tumor rejection antigen gp96)
B1AV35	Drp2	0.19256	0.281906	-0.0479845	0.783677	0.0578619	0.740797	Dystrophin related protein 2
Q9R1T2	Sae1	0.345216	0.282118	0.257643	0.417075	0.421781	0.193982	SUMO-activating enzyme subunit 1 (Ubiquitin-like 1-activating enzyme E1A) [Cleaved into: SUMO-activating enzyme subunit 1, N-terminally processed]
Q91VA7	Idh3b	-0.389551	0.283237	0.0175937	0.960369	-0.231754	0.516564	Isocitrate dehydrogenase [NAD] subunit, mitochondrial
Q9Z0F7	Sncg	0.219086	0.283388	0.0444141	0.823738	0.194693	0.337981	Gamma-synuclein (Persyn)
P37804	Tagln	0.347701	0.283887	-0.175886	0.580853	0.0598873	0.850019	Transgelin (Actin-associated protein p27) (Smooth muscle protein 22-alpha) (SM22-alpha)
Q8C0E2	Vps26b	0.311678	0.284853	0.0608533	0.83066	0.0148363	0.95838	Vacuolar protein sorting-associated protein 26B (Vesicle protein sorting 26B)
P51859	Hdgf	0.188555	0.285436	0.259067	0.150444	0.0575813	0.738687	Hepatoma-derived growth factor (HDGF)
P10126	Eef1a1	0.115549	0.286444	0.0680168	0.523784	-0.0485339	0.647771	Elongation factor 1-alpha 1 (EF-1-alpha-1) (EC 3.6.5.-) (Elongation factor Tu) (EF-Tu) (Eukaryotic elongation factor 1 A-1) (eEF1A-1)
P15327	Bpgm	0.473757	0.289924	0.0733916	0.866677	0.587943	0.194559	Bisphosphoglycerate mutase (BPGM) (EC 5.4.2.4) (2,3-bisphosphoglycerate mutase, erythrocyte) (2,3-bisphosphoglycerate synthase) (EC 5.4.2.11) (BPG-dependent PGAM)
A0A1Y7VJW9	Fbln5	0.275022	0.290432	0.074367	0.770018	-0.366048	0.166762	Fibulin-5
Q9CPQ8	Atp5mg	-0.219066	0.290725	-0.28555	0.17526	-0.0739472	0.715596	ATP synthase subunit g, mitochondrial (ATPase subunit g) (ATP synthase membrane subunit g)
Q8BH64	Ehd2	0.184987	0.290933	-0.119352	0.489621	0.0614427	0.720058	EH domain-containing protein 2
E9PYJ9	Ldb3	-1.09319	0.291266	-0.495757	0.625686	-0.370422	0.714883	LIM domain binding 3
P68134	Acta1	-1.15222	0.292833	-0.588193	0.584707	-0.265932	0.803855	Actin, alpha skeletal muscle (EC 3.6.4.-) (Alpha-actin-1) [Cleaved into: Actin, alpha skeletal muscle, intermediate form]
P17742	Ppia	0.197079	0.29505	0.172292	0.357356	-0.0557922	0.761907	Peptidyl-prolyl cis-trans isomerase A (PPIase A) (EC 5.2.1.8) (Cyclophilin A) (Cyclosporin A-binding protein) (Rotamase A) (SP18) [Cleaved into: Peptidyl-prolyl cis-trans isomerase A, N-terminally processed]
P43277	H1-3	0.19739	0.295233	0.141156	0.448995	-0.0978612	0.597333	Histone H1.3 (H1 VAR.4) (H1d)
Q9Z2I8	Suclg2	-0.374672	0.295584	-0.301491	0.396129	-0.55591	0.130626	Succinate--CoA ligase [GDP-forming] subunit beta, mitochondrial (EC 6.2.1.4) (GTP-specific succinyl-CoA synthetase subunit beta) (G-SCS) (GTPSCS) (Succinyl-CoA synthetase beta-G chain) (SCS-betaG)
Q68FG2	Sptbn2	0.233916	0.298315	-0.22491	0.316476	0.115702	0.60058	Spectrin beta chain
Q7TQ48	Srl	-1.03313	0.299312	-0.228568	0.814377	-0.131739	0.892273	Sarcalumenin
O88990	Actn3	-0.946326	0.29945	-0.56875	0.52682	-0.361758	0.685765	Alpha-actinin-3 (Alpha-actinin skeletal muscle isoform 3) (F-actin cross-linking protein)
P63054	Pcp4	0.232842	0.299637	0.0212001	0.923003	0.177397	0.424963	Calmodulin regulator protein PCP4 (Brain-specific antigen PCP-4) (Brain-specific polypeptide PEP-19) (Purkinje cell protein 4)
Q9CQQ7	Atp5pb	0.279049	0.30194	0.456136	0.103288	0.0572848	0.828477	ATP synthase F(0) complex subunit B1, mitochondrial (ATP synthase peripheral stalk-membrane subunit b) (ATP synthase subunit b) (ATPase subunit b)
Q921F2	Tardbp	0.245585	0.301987	0.142512	0.543113	-0.00452565	0.984469	TAR DNA-binding protein 43 (TDP-43)
Q9QY76	Vapb	-0.228047	0.302419	0.0172207	0.936489	-0.277125	0.2149	Vesicle-associated membrane protein-associated protein B (VAMP-B) (VAMP-associated protein B) (VAP-B) (VAMP-associated protein 33b)
P62855	Rps26	-0.26144	0.303225	-0.174449	0.486647	0.0310379	0.900499	Small ribosomal subunit protein eS26 (40S ribosomal protein S26)
P16045	Lgals1	0.213887	0.303513	0.0029027	0.9886	0.245443	0.240966	Galectin-1 (Gal-1) (14 kDa lectin) (Beta-galactoside-binding lectin L-14-I) (Galaptin) (Lactose-binding lectin 1) (Lectin galactoside-binding soluble 1) (S-Lac lectin 1)
A0A2I3BRQ3	Itih3	-0.496843	0.304869	-0.153072	0.746922	-0.419825	0.382919	Inter-alpha-trypsin inhibitor heavy chain H3
O70310	Nmt1	0.198639	0.305045	0.111076	0.560222	0.192592	0.319365	Glycylpeptide N-tetradecanoyltransferase 1 (EC 2.3.1.97) (Myristoyl-CoA:protein N-myristoyltransferase 1) (NMT 1) (Type I N-myristoyltransferase) (Peptide N-myristoyltransferase 1)
Q8CI94	Pygb	0.141878	0.306382	-0.0128362	0.924593	0.172093	0.219389	Glycogen phosphorylase, brain form (EC 2.4.1.1)
Q9CQW2	Arl8b	0.243771	0.306853	0.0609018	0.794275	0.339144	0.16338	ADP-ribosylation factor-like protein 8B (EC 3.6.5.2) (ADP-ribosylation factor-like protein 10C) (Novel small G protein indispensable for equal chromosome segregation 1)
Q61686	Cbx5	0.200147	0.307225	-0.241595	0.222283	0.17174	0.378186	Chromobox protein homolog 5 (Heterochromatin protein 1 homolog alpha) (HP1 alpha)
A0A1D5RMC7	Rpl18a	-0.260236	0.307783	-0.0805461	0.747334	-0.144363	0.565574	Ribosomal protein L18A
P62960	Ybx1	0.190279	0.3079	0.133435	0.4696	0.148577	0.421943	Y-box-binding protein 1 (YB-1) (CCAAT-binding transcription factor I subunit A) (CBF-A) (DNA-binding protein B) (DBPB) (Enhancer factor I subunit A) (EFI-A) (Nuclease-sensitive element-binding protein 1) (Y-box transcription factor)
Q3U7R1	Esyt1	0.284606	0.309664	-0.117088	0.670283	0.128776	0.639869	Extended synaptotagmin-1 (E-Syt1) (Membrane-bound C2 domain-containing protein)
P31786	Dbi	0.145474	0.310667	0.0687732	0.625836	-0.256638	0.0864598	Acyl-CoA-binding protein (ACBP) (Diazepam-binding inhibitor) (DBI) (Endozepine) (EP)
P60710	Actb	-0.104927	0.311025	-0.152275	0.150728	-0.205007	0.0610644	Actin, cytoplasmic 1 (Beta-actin) (EC 3.6.4.-) [Cleaved into: Actin, cytoplasmic 1, N-terminally processed]
Q9JKC8	Ap3m1	0.195058	0.311254	-0.0709877	0.707165	-0.0508912	0.78738	AP-3 complex subunit mu-1 (AP-3 adaptor complex mu3A subunit) (Adaptor-related protein complex 3 subunit mu-1) (Mu-adaptin 3A) (Mu3A-adaptin)
B1AWT7	Ube2j1	0.285569	0.312565	0.0970042	0.726495	-0.0336954	0.903069	Ubiquitin-conjugating enzyme E2J 1
Q8VDM4	Psmd2	-0.156736	0.313159	-0.242022	0.129967	-0.117981	0.443452	26S proteasome non-ATPase regulatory subunit 2 (26S proteasome regulatory subunit RPN1) (26S proteasome regulatory subunit S2) (26S proteasome subunit p97)
P97457	Myl11	-1.05266	0.313269	-0.517139	0.614486	-0.0464385	0.963728	Myosin regulatory light chain 11 (Fast skeletal myosin light chain 2) (MLC2F) (Myosin light chain 11) (Myosin regulatory light chain 2, skeletal muscle isoform)
Q5XKE0	Mybpc2	-0.991917	0.313423	-0.739574	0.447933	-0.512894	0.596351	Myosin-binding protein C, fast-type (Fast MyBP-C) (C-protein, skeletal muscle fast isoform)
P63085	Mapk1	0.0819645	0.316206	0.0584526	0.470088	-0.0574363	0.477675	Mitogen-activated protein kinase 1 (MAP kinase 1) (MAPK 1) (EC 2.7.11.24) (ERT1) (Extracellular signal-regulated kinase 2) (ERK-2) (MAP kinase isoform p42) (p42-MAPK) (Mitogen-activated protein kinase 2) (MAP kinase 2) (MAPK 2)
P99024	Tubb5	-0.368537	0.316815	0.195777	0.58916	-0.0789462	0.826709	Tubulin beta-5 chain
Q9DBS1	Tmem43	-0.264434	0.317855	-0.418165	0.125245	-0.190367	0.467535	Transmembrane protein 43 (Protein LUMA)
P47857	Pfkm	-0.58988	0.318133	-0.347457	0.550981	-0.142584	0.80548	ATP-dependent 6-phosphofructokinase, muscle type (ATP-PFK) (PFK-M) (EC 2.7.1.11) (6-phosphofructokinase type A) (Phosphofructo-1-kinase isozyme A) (PFK-A) (Phosphohexokinase)
Q9JK37	Myoz1	-1.01372	0.318664	-0.762148	0.449254	-0.30218	0.761781	Myozenin-1 (Calsarcin-2) (Filamin-, actinin- and telethonin-binding protein) (Protein FATZ)
O88398	Avil	0.212425	0.318837	0.241102	0.260708	0.217395	0.308122	Advillin (Actin-binding protein DOC6) (p92)
A0A2R8VHM4	Tomm22	0.250915	0.318971	-0.0539264	0.826942	-0.351926	0.170439	Mitochondrial import receptor subunit TOM22 homolog (Translocase of outer membrane 22 kDa subunit homolog)
P45376	Akr1b1	0.342286	0.319589	0.0783351	0.816178	0.211268	0.533648	Aldo-keto reductase family 1 member B1 (EC 1.1.1.21) (EC 1.1.1.300) (EC 1.1.1.372) (EC 1.1.1.54) (Aldehyde reductase) (Aldo-keto reductase family 1 member B3) (Aldose reductase) (AR)
P47962	Rpl5	0.229306	0.319839	0.167406	0.463293	-0.167222	0.463776	Large ribosomal subunit protein uL18 (60S ribosomal protein L5)
Q7TQ95	Lnpk	0.362028	0.320795	-0.0148566	0.9668	0.390727	0.285562	Endoplasmic reticulum junction formation protein lunapark (ER junction formation factor lunapark) (Protein ulnaless)
A0A2R8VHF9	Myh11	0.30976	0.321332	-0.412783	0.193213	0.131947	0.667311	Myosin-11 (Myosin heavy chain 11)
A0A1B0GS13	Bax	0.29901	0.322414	0.0328921	0.911491	0.186773	0.53129	BCL2-associated X protein
P70290	Mpp1	-0.317216	0.322868	0.0280978	0.928743	-0.390082	0.228903	55 kDa erythrocyte membrane protein (p55) (Membrane protein, palmitoylated 1)
Q99PV0	Prpf8	0.242896	0.323784	0.00645792	0.978624	0.289425	0.243683	Pre-mRNA-processing-splicing factor 8 (Splicing factor Prp8)
P03930	Mtatp8	-0.530895	0.324544	0.165223	0.754685	-0.517957	0.336001	ATP synthase protein 8 (A6L) (F-ATPase subunit 8)
Q9CRA2	Pdlim5	-1.24743	0.324784	0.00328064	0.99789	-0.885488	0.480077	PDZ and LIM domain 5
Q61584	Fxr1	-0.221482	0.32508	-0.336065	0.145446	-0.217204	0.334136	RNA-binding protein FXR1 (FXR1P) (mFxr1p)
Q9CZW5	Tomm70	-0.418896	0.325456	-0.00308911	0.994092	-0.236807	0.572903	Mitochondrial import receptor subunit TOM70 (Mitochondrial precursor proteins import receptor) (Translocase of outer membrane 70 kDa subunit) (Translocase of outer mitochondrial membrane protein 70)
O88587	Comt	-0.171589	0.325668	-0.204951	0.244417	-0.343039	0.063006	Catechol O-methyltransferase (EC 2.1.1.6)
P62821	Rab1a	0.137694	0.32683	-0.0296735	0.829342	-0.0296092	0.829706	Ras-related protein Rab-1A (EC 3.6.5.2) (YPT1-related protein)
P09542	Myl3	-1.2443	0.329049	0.102068	0.934867	0.518562	0.679073	Myosin light chain 3 (Myosin alkali light chain 1, ventricular/slow skeletal muscle isoform) (Myosin light chain 1, slow-twitch muscle B/ventricular isoform) (MLC1SB)
Q6PGF7	Exoc8	-0.250086	0.329727	-0.247899	0.333805	-0.169543	0.504103	Exocyst complex component 8 (Exocyst complex 84 kDa subunit)
A0A0N4SUQ1	Serbp1	-0.20848	0.333031	0.0183754	0.930623	-0.181291	0.397632	Serpine1 mRNA binding protein 1
O55234	Psmb5	-0.306882	0.333909	0.20677	0.510421	-0.318662	0.316427	Proteasome subunit beta type-5 (EC 3.4.25.1) (Macropain epsilon chain) (Multicatalytic endopeptidase complex epsilon chain) (Proteasome chain 6) (Proteasome epsilon chain) (Proteasome subunit X) (Proteasome subunit beta-5) (beta-5)
P30275	Ckmt1	-0.142026	0.334214	0.0379546	0.792594	-0.0673562	0.641824	Creatine kinase U-type, mitochondrial (EC 2.7.3.2) (Acidic-type mitochondrial creatine kinase) (Mia-CK) (Ubiquitous mitochondrial creatine kinase) (U-MtCK)
E9Q0H6	Fabp7	0.246792	0.334445	0.30694	0.234877	0.164151	0.516234	Fatty acid-binding protein, brain (Brain-type fatty acid-binding protein) (Fatty acid-binding protein 7)
P42125	Eci1	-0.399543	0.33494	-0.47261	0.257718	-0.275865	0.501143	Enoyl-CoA delta isomerase 1, mitochondrial (EC 5.3.3.8) (3,2-trans-enoyl-CoA isomerase) (Delta(3),Delta(2)-enoyl-CoA isomerase) (D3,D2-enoyl-CoA isomerase) (Dodecenoyl-CoA isomerase)
Q9CQZ6	Ndufb3	-0.287783	0.335823	-0.0773632	0.792097	-0.0766282	0.794022	NADH dehydrogenase [ubiquinone] 1 beta subcomplex subunit 3 (Complex I-B12) (CI-B12) (NADH-ubiquinone oxidoreductase B12 subunit)
P10852	Slc3a2	0.202166	0.335949	0.011853	0.954103	0.188061	0.369492	Amino acid transporter heavy chain SLC3A2 (4F2 cell-surface antigen heavy chain) (4F2hc) (Solute carrier family 3 member 2) (CD antigen CD98)
Q8CAQ8	Immt	-0.15472	0.33598	-0.174726	0.279785	-0.0294919	0.851678	MICOS complex subunit Mic60 (Mitochondrial inner membrane protein) (Mitofilin)
P58252	Eef2	-0.115285	0.336004	-0.0744525	0.529648	-0.0771173	0.515278	Elongation factor 2 (EF-2) (EC 3.6.5.-)
O35098	Dpysl4	0.311184	0.336234	0.0472401	0.881655	0.146534	0.645589	Dihydropyrimidinase-related protein 4 (DRP-4) (Collapsin response mediator protein 3) (CRMP-3) (UNC33-like phosphoprotein 4) (ULIP-4)
Q91V92	Acly	0.115082	0.336841	-0.0183145	0.876148	0.00943735	0.935965	ATP-citrate synthase (EC 2.3.3.8) (ATP-citrate (pro-S-)-lyase) (Citrate cleavage enzyme)
Q9Z1Q2	Abhd16a	-0.360514	0.337142	-0.0410346	0.911279	-0.370609	0.324319	Phosphatidylserine lipase ABHD16A (EC 3.1.-.-) (Alpha/beta hydrolase domain-containing protein 16A) (Abhydrolase domain-containing protein 16A) (HLA-B-associated transcript 5) (mBAT5) (Monoacylglycerol lipase ABHD16A) (EC 3.1.1.23)
G3UYZ1	Igsf8	-0.447887	0.340101	-0.465293	0.322397	-0.274152	0.554461	Immunoglobulin superfamily, member 8
P68369	Tuba1a	0.163631	0.340617	0.108925	0.521361	0.0842889	0.618504	Tubulin alpha-1A chain (EC 3.6.5.-) (Alpha-tubulin 1) (Alpha-tubulin isotype M-alpha-1) (Tubulin alpha-1 chain) [Cleaved into: Detyrosinated tubulin alpha-1A chain]
Q9DBJ1	Pgam1	0.660346	0.342151	0.217835	0.749835	0.608253	0.380206	Phosphoglycerate mutase 1 (EC 5.4.2.11) (EC 5.4.2.4) (BPG-dependent PGAM 1) (Phosphoglycerate mutase isozyme B) (PGAM-B)
Q61885	Mog	-0.790484	0.34291	0.518058	0.52972	-0.363057	0.658263	Myelin-oligodendrocyte glycoprotein
P52760	Rida	0.298011	0.343086	0.20975	0.500446	-0.151261	0.625426	2-iminobutanoate/2-iminopropanoate deaminase (EC 3.5.99.10) (Heat-responsive protein 12) (Reactive intermediate imine deaminase A homolog) (Translation inhibitor L-PSP ribonuclease)
H3BKM0	Ap2b1	0.0965438	0.343385	0.033918	0.734922	0.128699	0.213084	AP complex subunit beta
P99027	Rplp2	0.31357	0.344201	0.275842	0.403346	0.509117	0.135847	Large ribosomal subunit protein P2 (60S acidic ribosomal protein P2)
P16330	Cnp	-0.19006	0.344233	0.00536818	0.97827	-0.15534	0.436604	2',3'-cyclic-nucleotide 3'-phosphodiesterase (CNP) (CNPase) (EC 3.1.4.37)
Q5SWU9	Acaca	0.287735	0.345169	-0.0246688	0.934248	0.0149358	0.960158	Acetyl-CoA carboxylase 1 (ACC1) (EC 6.4.1.2) (ACC-alpha) (Acetyl-CoA carboxylase 265)
O88662	Emp2	0.687366	0.345221	0.433732	0.546851	0.128395	0.857443	Epithelial membrane protein 2 (EMP-2) (Protein XMP)
Q8C483	Sars1	0.161248	0.346197	0.34221	0.0595326	0.200431	0.246356	serine--tRNA ligase (EC 6.1.1.11) (Seryl-tRNA synthetase) (Seryl-tRNA(Ser/Sec) synthetase)
P27773	Pdia3	0.118325	0.348102	0.0367723	0.766733	0.0448353	0.717826	Protein disulfide-isomerase A3 (EC 5.3.4.1) (58 kDa glucose-regulated protein) (58 kDa microsomal protein) (p58) (Disulfide isomerase ER-60) (Endoplasmic reticulum resident protein 57) (ER protein 57) (ERp57) (Endoplasmic reticulum resident protein 60) (ER protein 60) (ERp60)
P70227	Itpr3	0.214902	0.349307	-0.0186538	0.934021	0.24794	0.283129	Inositol 1,4,5-trisphosphate-gated calcium channel ITPR3 (IP3 receptor isoform 3) (IP3R-3) (InsP3R3) (Inositol 1,4,5-trisphosphate receptor type 3) (Type 3 inositol 1,4,5-trisphosphate receptor) (Type 3 InsP3 receptor)
P14115	Rpl27a	-0.355709	0.34952	-0.107365	0.773904	-0.257233	0.494871	Large ribosomal subunit protein uL15 (60S ribosomal protein L27a) (L29)
P50247	Ahcy	0.135109	0.349932	-0.00615396	0.965393	0.210471	0.15562	Adenosylhomocysteinase (AdoHcyase) (EC 3.13.2.1) (CUBP) (Liver copper-binding protein) (S-adenosyl-L-homocysteine hydrolase)
O09165	Casq1	-0.860533	0.350258	-0.328434	0.717133	-0.134817	0.881502	Calsequestrin-1 (Calmitine) (Calsequestrin, skeletal muscle isoform)
P05977	Myl1	-1.04074	0.350397	-0.585457	0.594672	0.0551239	0.959802	Myosin light chain 1/3, skeletal muscle isoform (MLC1/MLC3) (MLC1F/MLC3F) (Myosin light chain alkali 1/2) (Myosin light chain A1/A2)
Q9EQ20	Aldh6a1	-0.278301	0.350639	-0.37249	0.218072	-0.172487	0.558436	Methylmalonate-semialdehyde/malonate-semialdehyde dehydrogenase [acylating], mitochondrial (MMSDH) (EC 1.2.1.27) (Aldehyde dehydrogenase family 6 member A1) (Malonate-semialdehyde dehydrogenase [acylating])
P62334	Psmc6	-0.285513	0.351457	-0.0813306	0.787128	-0.323118	0.294113	26S proteasome regulatory subunit 10B (26S proteasome AAA-ATPase subunit RPT4) (Proteasome 26S subunit ATPase 6) (Proteasome subunit p42)
A0A1W2P701	Snx6	0.132975	0.352065	0.0584813	0.677793	-0.0283473	0.839944	Sorting nexin 6
Q9QXY6	Ehd3	-0.12882	0.352442	-0.137048	0.323692	-0.106483	0.439457	EH domain-containing protein 3
A0A0A0MQC7	Mapt	0.107982	0.353722	0.0689676	0.549296	0.00329614	0.976991	Microtubule-associated protein
Q9D154	Serpinb1a	-0.413129	0.353955	0.129083	0.768359	-0.466749	0.297376	Leukocyte elastase inhibitor A (Serine protease inhibitor EIA) (Serpin B1a)
Q91WQ3	Yars1	-0.208579	0.355653	0.0488253	0.825849	-0.207913	0.357136	Tyrosine--tRNA ligase, cytoplasmic (EC 6.1.1.1) (Tyrosyl-tRNA synthetase) (TyrRS) [Cleaved into: Tyrosine--tRNA ligase, cytoplasmic, N-terminally processed]
P01867	Ighg2b	-0.639521	0.356129	0.384038	0.575044	-0.248616	0.715581	Immunoglobulin heavy constant gamma 2B (Ig gamma-2B chain C region)
Q3TCH7	Cul4a	0.18362	0.357664	0.124979	0.527271	0.168796	0.396488	Cullin-4A (CUL-4A)
O88342	Wdr1	0.0801805	0.358187	0.122266	0.170781	0.141901	0.116625	WD repeat-containing protein 1 (Actin-interacting protein 1) (AIP1)
E9PV24	Fga	0.568124	0.35827	0.201473	0.740629	-0.399877	0.514067	Fibrinogen alpha chain [Cleaved into: Fibrinopeptide A; Fibrinogen alpha chain]
A0A571BEN1	Mybpc1	-0.786089	0.360254	-0.0279353	0.973589	0.358992	0.6717	Myosin binding protein C, slow-type
P61089	Ube2n	0.110576	0.360256	0.0487839	0.682147	0.0618925	0.604147	Ubiquitin-conjugating enzyme E2 N (EC 2.3.2.23) (Bendless-like ubiquitin-conjugating enzyme) (E2 ubiquitin-conjugating enzyme N) (Ubc13) (Ubiquitin carrier protein N) (Ubiquitin-protein ligase N)
F6V084	Tmx1	0.911496	0.361449	0.156417	0.873374	1.28218	0.206768	Thioredoxin-related transmembrane protein 1
Q91WK2	Eif3h	0.221415	0.361616	0.0239826	0.919874	0.214896	0.375439	Eukaryotic translation initiation factor 3 subunit H (eIF3h) (Eukaryotic translation initiation factor 3 subunit 3) (eIF-3-gamma) (eIF3 p40 subunit)
P13412	Tnni2	-0.986424	0.361672	-0.690705	0.519228	-0.200994	0.85001	Troponin I, fast skeletal muscle (Troponin I, fast-twitch isoform)
Q9CQS8	Sec61b	0.338854	0.363267	0.300635	0.418155	0.413707	0.271033	Protein transport protein Sec61 subunit beta
E9Q7Q3	Tpm3	-0.682941	0.363329	-0.512701	0.491638	-0.121384	0.86942	Tropomyosin 3, gamma
P46664	Adss2	0.18624	0.363477	-0.161245	0.42938	0.0924961	0.64737	Adenylosuccinate synthetase isozyme 2 (AMPSase 2) (AdSS 2) (EC 6.3.4.4) (Adenylosuccinate synthetase, acidic isozyme) (Adenylosuccinate synthetase, liver isozyme) (L-type adenylosuccinate synthetase) (IMP--aspartate ligase 2)
Q8CIE6	Copa	0.132267	0.364598	0.0832449	0.564132	0.0463962	0.74668	Coatomer subunit alpha (Alpha-coat protein) (Alpha-COP) [Cleaved into: Xenin (Xenopsin-related peptide); Proxenin]
P56399	Usp5	0.19723	0.365626	0.209063	0.338594	0.320038	0.152992	Ubiquitin carboxyl-terminal hydrolase 5 (EC 3.4.19.12) (Deubiquitinating enzyme 5) (Isopeptidase T) (Ubiquitin thioesterase 5) (Ubiquitin-specific-processing protease 5)
P15864	H1-2	-0.405732	0.365825	0.0202371	0.963382	-0.534799	0.239092	Histone H1.2 (H1 VAR.1) (H1c)
Q6P8J7	Ckmt2	-0.840215	0.367366	-0.259696	0.777119	0.0728677	0.936592	Creatine kinase S-type, mitochondrial (EC 2.7.3.2) (Basic-type mitochondrial creatine kinase) (Mib-CK) (Sarcomeric mitochondrial creatine kinase) (S-MtCK)
Q8R010	Aimp2	-0.222834	0.3677	-0.0832938	0.732484	-0.359337	0.157052	Aminoacyl tRNA synthase complex-interacting multifunctional protein 2 (Multisynthase complex auxiliary component p38) (Protein JTV-1)
Q9JII6	Akr1a1	0.174579	0.367907	0.246811	0.21057	0.261539	0.186339	Aldo-keto reductase family 1 member A1 (EC 1.1.1.2) (EC 1.1.1.372) (EC 1.1.1.54) (Alcohol dehydrogenase [NADP(+)]) (Aldehyde reductase) (Glucuronate reductase) (EC 1.1.1.19) (Glucuronolactone reductase) (EC 1.1.1.20) (S-nitroso-CoA reductase) (ScorR) (EC 1.6.-.-)
Q99JY0	Hadhb	-0.50615	0.368933	0.392981	0.482451	-0.35776	0.521803	Trifunctional enzyme subunit beta, mitochondrial (TP-beta) [Includes: 3-ketoacyl-CoA thiolase (EC 2.3.1.155) (EC 2.3.1.16) (Acetyl-CoA acyltransferase) (Beta-ketothiolase)]
Q9D0R2	Tars1	-0.289182	0.369111	0.141626	0.655811	-0.493713	0.137092	Threonine--tRNA ligase 1, cytoplasmic (EC 6.1.1.3) (Threonine--tRNA ligase, cytoplasmic) (Threonyl-tRNA synthetase) (ThrRS) (Threonyl-tRNA synthetase 1)
A0A3B2W7J8	Plec	0.503163	0.369345	0.433371	0.437392	0.707253	0.214371	Plectin
Q9QZ88	Vps29	0.204765	0.370102	0.00869739	0.9691	0.382277	0.107692	Vacuolar protein sorting-associated protein 29 (Vesicle protein sorting 29)
P62259	Ywhae	0.235969	0.371827	0.115025	0.659166	0.299966	0.261111	14-3-3 protein epsilon (14-3-3E)
P58774	Tpm2	-0.90406	0.373971	-0.580603	0.564157	-0.0405568	0.967637	Tropomyosin beta chain (Beta-tropomyosin) (Tropomyosin-2)
P70404	Idh3g	-0.388662	0.373977	-0.6283	0.161309	-0.161268	0.708302	Isocitrate dehydrogenase [NAD] subunit gamma 1, mitochondrial (Isocitric dehydrogenase subunit gamma) (NAD(+)-specific ICDH subunit gamma)
O35465	Fkbp8	-0.234864	0.374538	-0.182535	0.487205	-0.19284	0.463491	Peptidyl-prolyl cis-trans isomerase FKBP8 (PPIase FKBP8) (EC 5.2.1.8) (38 kDa FK506-binding protein) (38 kDa FKBP) (FKBP-38) (mFKBP38) (FK506-binding protein 8) (FKBP-8) (FKBPR38) (Rotamase)
P08551	Nefl	0.203639	0.375889	0.0163637	0.94231	0.110814	0.625827	Neurofilament light polypeptide (NF-L) (68 kDa neurofilament protein) (Neurofilament triplet L protein)
Q8K0E8	Fgb	0.567644	0.375923	0.590282	0.357829	-0.0536709	0.93215	Fibrinogen beta chain [Cleaved into: Fibrinopeptide B; Fibrinogen beta chain]
Q9CR16	Ppid	0.20827	0.376177	0.231991	0.326162	0.337563	0.16214	Peptidyl-prolyl cis-trans isomerase D (PPIase D) (EC 5.2.1.8) (40 kDa peptidyl-prolyl cis-trans isomerase) (Cyclophilin-40) (CYP-40) (Rotamase D)
B1AR69	Myh13	-0.674227	0.376245	-0.532731	0.481722	0.0566653	0.939714	Myosin, heavy polypeptide 13, skeletal muscle
Q9D3D9	Atp5f1d	-0.212586	0.376354	-0.2643	0.275661	-0.151009	0.526328	ATP synthase subunit delta, mitochondrial (ATP synthase F1 subunit delta) (F-ATPase delta subunit)
Q99L43	Cds2	0.17678	0.3771	0.069096	0.726198	-0.0122012	0.950566	Phosphatidate cytidylyltransferase 2 (EC 2.7.7.41) (CDP-DAG synthase 2) (CDP-DG synthase 2) (CDP-diacylglycerol synthase 2) (CDS 2) (CDP-diglyceride pyrophosphorylase 2) (CDP-diglyceride synthase 2) (CTP:phosphatidate cytidylyltransferase 2)
P28667	Marcksl1	0.150409	0.377748	-0.0119017	0.943418	0.192883	0.262952	MARCKS-related protein (Brain protein F52) (MARCKS-like protein 1) (Macrophage myristoylated alanine-rich C kinase substrate) (Mac-MARCKS) (MacMARCKS)
Q64191	Aga	-0.54784	0.377835	-0.154467	0.800627	-0.543761	0.381281	N(4)-(beta-N-acetylglucosaminyl)-L-asparaginase (EC 3.5.1.26) (Aspartylglucosaminidase) (AGA) (Glycosylasparaginase) (N4-(N-acetyl-beta-glucosaminyl)-L-asparagine amidase) [Cleaved into: Glycosylasparaginase alpha chain; Glycosylasparaginase beta chain]
A2BFF8	Dync1i2	0.179585	0.3784	-0.21863	0.287308	-0.231259	0.261707	Cytoplasmic dynein 1 intermediate chain 2 (Cytoplasmic dynein intermediate chain 2) (Dynein intermediate chain 2, cytosolic)
Q8CHK3	Mboat7	0.160792	0.383002	-0.0270762	0.881337	-0.107595	0.55584	Lysophospholipid acyltransferase 7 (LPLAT 7) (EC 2.3.1.-) (1-acylglycerophosphatidylinositol O-acyltransferase) (Bladder and breast carcinoma-overexpressed gene 1 protein) (Leukocyte receptor cluster member 4) (Lysophosphatidylinositol acyltransferase 1) (LPIAT1) (Membrane-bound O-acyltransferase domain-containing protein 7) (O-acyltransferase domain-containing protein 7) (m-mboa-7)
Q9Z0P4	Palm	0.156473	0.383126	0.125566	0.481476	-0.0651551	0.712783	Paralemmin-1 (Paralemmin)
Q9D9P1	Chchd3	-0.134709	0.383233	-0.0781971	0.608883	-0.0510713	0.737431	Coiled-coil-helix-coiled-coil-helix domain containing 3
Q6PFA2	Clta	0.225066	0.383253	0.0225449	0.929259	-0.124259	0.626339	Clathrin light chain
F8VQJ3	Lamc1	0.197035	0.38418	-0.00147475	0.994717	0.0302664	0.891954	Laminin, gamma 1
F8WIV2	Serpinb6a	0.11041	0.384753	0.0160554	0.897806	0.0960992	0.447576	Serpin B6
Q6URW6	Myh14	0.176366	0.385901	-0.145821	0.471191	0.227324	0.268667	Myosin-14 (Myosin heavy chain 14) (Myosin heavy chain, non-muscle IIc) (Non-muscle myosin heavy chain IIc) (NMHC II-C)
A0A6I8MX27	Ldhb	0.141068	0.386951	0.0368926	0.818326	0.220812	0.185285	L-lactate dehydrogenase (EC 1.1.1.27)
P00920	Ca2	0.583951	0.387027	0.565277	0.401922	0.10338	0.876379	Carbonic anhydrase 2 (EC 4.2.1.1) (Carbonate dehydratase II) (Carbonic anhydrase II) (CA-II) (Cyanamide hydratase CA2) (EC 4.2.1.69)
A0A140LHQ8	Picalm	0.273254	0.387831	-0.0949824	0.760783	0.0864607	0.781602	Phosphatidylinositol binding clathrin assembly protein
Q8VDJ3	Hdlbp	0.165068	0.387973	-0.0199896	0.915406	0.127784	0.501218	Vigilin (High density lipoprotein-binding protein) (HDL-binding protein)
Q60675	Lama2	0.230312	0.390541	0.171572	0.519483	0.127185	0.631641	Laminin subunit alpha-2 (Laminin M chain) (Laminin-12 subunit alpha) (Laminin-2 subunit alpha) (Laminin-4 subunit alpha) (Merosin heavy chain)
P24549	Aldh1a1	0.108847	0.392912	-0.14529	0.259741	-0.191059	0.145775	Aldehyde dehydrogenase 1A1 (EC 1.2.1.19) (EC 1.2.1.28) (EC 1.2.1.3) (EC 1.2.1.36) (3-deoxyglucosone dehydrogenase) (ALDH-E1) (ALHDII) (Aldehyde dehydrogenase family 1 member A1) (Aldehyde dehydrogenase, cytosolic) (Retinal dehydrogenase 1) (RALDH 1) (RalDH1)
Q8R5L1	C1qbp	0.182646	0.39395	0.15933	0.455427	0.189747	0.376404	Complement component 1 Q subcomponent-binding protein, mitochondrial
Q99P72	Rtn4	0.173625	0.395086	0.238637	0.248729	0.262914	0.206454	Reticulon-4 (Neurite outgrowth inhibitor) (Nogo protein)
Q9JJV2	Pfn2	0.181485	0.395533	-0.157045	0.460484	0.0807386	0.701922	Profilin-2 (Profilin II)
A0A0G2JGI9	Agl	-0.470244	0.396143	-0.426115	0.440704	-0.2646	0.629428	Glycogen debranching enzyme (EC 2.4.1.25) (EC 3.2.1.33) (Glycogen debrancher)
Q923D2	Blvrb	0.281658	0.39668	0.273611	0.409907	0.125432	0.702338	Flavin reductase (NADPH) (FR) (EC 1.5.1.30) (Biliverdin reductase B) (BVR-B) (Biliverdin-IX beta-reductase) (EC 1.3.1.-) (NADPH-dependent diaphorase) (NADPH-flavin reductase) (FLR) (S-nitroso-CoA-assisted nitrosyltransferase) (SNO-CoA-assisted nitrosyltransferase) (EC 2.6.99.-)
P60335	Pcbp1	-0.660848	0.39675	0.318512	0.67937	-0.804992	0.305445	Poly(rC)-binding protein 1 (Alpha-CP1) (Heterogeneous nuclear ribonucleoprotein E1) (hnRNP E1)
E9Q452	Tpm1	-0.801253	0.397887	-0.637843	0.498563	-0.242066	0.795624	Tropomyosin 1, alpha
Q61035	Hars1	0.091343	0.397999	-0.0501968	0.638728	0.0137333	0.897349	Histidine--tRNA ligase, cytoplasmic (EC 6.1.1.21) (Histidyl-tRNA synthetase) (HisRS)
Q8K2B3	Sdha	-0.239882	0.401787	0.0890074	0.752612	-0.258106	0.368105	Succinate dehydrogenase [ubiquinone] flavoprotein subunit, mitochondrial (EC 1.3.5.1) (Flavoprotein subunit of complex II) (Fp) (Malate dehydrogenase [quinone] flavoprotein subunit) (EC 1.1.5.-)
E9Q8N5	Clasp2	0.172755	0.402002	-0.188627	0.36153	0.268915	0.201187	CLIP associating protein 2
Q9Z1P6	Ndufa7	-0.230623	0.402116	-0.33495	0.231102	-0.191668	0.484206	NADH dehydrogenase [ubiquinone] 1 alpha subcomplex subunit 7 (Complex I-B14.5a) (CI-B14.5a) (NADH-ubiquinone oxidoreductase subunit B14.5a)
Q61701	Elavl4	0.270699	0.404396	0.380995	0.247223	0.0866566	0.786746	ELAV-like protein 4 (Hu-antigen D) (HuD) (Paraneoplastic encephalomyelitis antigen HuD)
Q8C522	Endod1	-0.148646	0.404421	-0.450798	0.0223495	-0.16697	0.350841	Endonuclease domain-containing 1 protein (EC 3.1.30.-)
Q3UPL0	Sec31a	-0.35602	0.404582	0.0293413	0.944413	-0.465503	0.280735	Protein transport protein Sec31A (SEC31-like protein 1) (SEC31-related protein A)
O09111	Ndufb11	-0.432033	0.404593	0.190541	0.709864	-0.433991	0.402529	NADH dehydrogenase [ubiquinone] 1 beta subcomplex subunit 11, mitochondrial (Complex I-ESSS) (CI-ESSS) (NADH-ubiquinone oxidoreductase ESSS subunit) (Neuronal protein 15.6) (Np15.6) (p15.6)
Q6ZWN5	Rps9	0.295405	0.404629	0.0991141	0.776898	0.257821	0.465442	Small ribosomal subunit protein uS4 (40S ribosomal protein S9)
P27546	Map4	0.125843	0.404921	-0.00494867	0.973478	0.220451	0.156351	Microtubule-associated protein 4 (MAP-4)
O08539	Bin1	-0.337756	0.406363	-0.328344	0.419194	-0.0276255	0.945048	Myc box-dependent-interacting protein 1 (Amphiphysin II) (Amphiphysin-like protein) (Bridging integrator 1) (SH3 domain-containing protein 9)
A2AFG7	L1cam	0.229494	0.406786	0.161995	0.555248	0.147691	0.590231	L1 cell adhesion molecule
Q3UJB0	Sf3b2	-0.343205	0.407939	-0.13013	0.750377	0.103519	0.800032	Splicing factor 3B subunit 2
O70251	Eef1b	-0.565628	0.409911	0.392393	0.564618	-0.352018	0.604845	Elongation factor 1-beta (EF-1-beta)
P08032	Spta1	0.486285	0.410968	0.190033	0.744956	-0.19155	0.743002	Spectrin alpha chain, erythrocytic 1 (Erythroid alpha-spectrin)
Q99KC8	Vwa5a	0.171552	0.411738	0.276819	0.195091	0.0675425	0.743538	von Willebrand factor A domain-containing protein 5A (Loss of heterozygosity 11 chromosomal region 2 gene A protein homolog)
P06240	Lck	0.180952	0.413271	-0.0166724	0.939042	0.217489	0.328449	Proto-oncogene tyrosine-protein kinase LCK (EC 2.7.10.2) (Leukocyte C-terminal Src kinase) (LSK) (Lymphocyte cell-specific protein-tyrosine kinase) (p56-LCK)
A0A1D5RMG4	Agap3	-0.135839	0.413479	-0.267821	0.120719	0.00397983	0.980606	ArfGAP with GTPase domain, ankyrin repeat and PH domain 3
P97450	Atp5pf	-0.244596	0.414245	-0.152187	0.608327	-0.244979	0.413534	ATP synthase-coupling factor 6, mitochondrial (ATPase subunit F6) (ATP synthase peripheral stalk subunit F6)
P61027	Rab10	0.320841	0.41462	0.0174054	0.96419	0.271469	0.488285	Ras-related protein Rab-10 (EC 3.6.5.2)
A0A1W2P729	Cnpy2	-0.130895	0.415634	-0.27509	0.101766	-0.208204	0.204712	Canopy FGF signaling regulator 2
P19536	Cox5b	-0.190835	0.416197	-0.147596	0.527127	-0.0990482	0.66982	Cytochrome c oxidase subunit 5B, mitochondrial (Cytochrome c oxidase polypeptide Vb)
F6RBR6	Ndufa12	-0.226048	0.416208	-0.169613	0.539335	0.0681875	0.803784	NADH dehydrogenase [ubiquinone] 1 alpha subcomplex subunit 12
Q9JLV1	Bag3	0.0775567	0.416845	0.0138892	0.882799	0.0685004	0.471947	BAG family molecular chaperone regulator 3 (BAG-3) (Bcl-2-associated athanogene 3) (Bcl-2-binding protein Bis)
P35700	Prdx1	0.155724	0.417246	0.408077	0.0479955	0.136532	0.475513	Peroxiredoxin-1 (EC 1.11.1.24) (Macrophage 23 kDa stress protein) (Osteoblast-specific factor 3) (OSF-3) (Thioredoxin peroxidase 2) (Thioredoxin-dependent peroxide reductase 2) (Thioredoxin-dependent peroxiredoxin 1)
Q91Z83	Myh7	-0.941029	0.417616	0.175231	0.87838	0.321487	0.779164	Myosin-7 (Myosin heavy chain 7) (Myosin heavy chain slow isoform) (MyHC-slow) (Myosin heavy chain, cardiac muscle beta isoform) (MyHC-beta)
Q91VB8	Hba-a1	0.627692	0.418467	0.410782	0.59351	0.0931274	0.903125	Alpha globin 1 (Alpha globin 2) (Alpha-globin) (Globin c1) (Hemoglobin alpha, adult chain 1) (Hemoglobin alpha, adult chain 2)
P09671	Sod2	0.185124	0.419201	0.0648516	0.77449	0.233533	0.31208	Superoxide dismutase [Mn], mitochondrial (EC 1.15.1.1)
Q62318	Trim28	-0.184501	0.419658	-0.392207	0.100989	-0.193145	0.398831	Transcription intermediary factor 1-beta (TIF1-beta) (E3 SUMO-protein ligase TRIM28) (EC 2.3.2.27) (KRAB-A-interacting protein) (KRIP-1) (RING-type E3 ubiquitin transferase TIF1-beta) (Tripartite motif-containing protein 28)
E9Q4K7	Kif13b	0.168544	0.420031	-0.160366	0.442341	0.162765	0.43572	Kinesin family member 13B
G5E8J2	Ank1	-0.441539	0.420648	-0.509167	0.355237	-0.616348	0.267047	Ankyrin 1, erythroid
Q3UGR5	Hdhd2	0.182557	0.421372	-0.0217631	0.92258	0.274538	0.234425	Haloacid dehalogenase-like hydrolase domain-containing protein 2
P47757	Capzb	-0.414539	0.422546	-0.114776	0.822035	-0.738191	0.164992	F-actin-capping protein subunit beta (CapZ beta)
Q9EQH3	Vps35	0.0776845	0.423092	-0.107906	0.271752	-0.0693738	0.473159	Vacuolar protein sorting-associated protein 35 (Maternal-embryonic 3) (Vesicle protein sorting 35)
B1B0C7	Hspg2	0.134248	0.424043	-0.0110668	0.94673	0.0914804	0.583167	Perlecan (heparan sulfate proteoglycan 2)
P32020	Scp2	-0.276038	0.424197	0.215662	0.530206	-0.387755	0.267763	Sterol carrier protein 2 (SCP-2) (Acetyl-CoA C-myristoyltransferase) (EC 2.3.1.155) (Non-specific lipid-transfer protein) (NSL-TP) (Propanoyl-CoA C-acyltransferase) (EC 2.3.1.176) (SCP-2/3-oxoacyl-CoA thiolase) (SCP-2/thiolase) (EC 2.3.1.16) (SCP-chi) (Sterol carrier protein X) (SCP-X)
Q60714	Slc27a1	-0.182774	0.425239	-0.115725	0.610749	-0.393314	0.101032	Long-chain fatty acid transport protein 1 (Arachidonate--CoA ligase) (EC 6.2.1.15) (Fatty acid transport protein) (Fatty acid transport protein 1) (FATP-1) (Long-chain-fatty-acid--CoA ligase) (EC 6.2.1.3) (Solute carrier family 27 member 1) (Vlc27a1) (Very long-chain acyl-CoA synthetase) (EC 6.2.1.-)
E9Q405	Myo18a	-0.191198	0.426038	-0.256271	0.291078	0.311353	0.204513	Myosin XVIIIA
Q9CQ75	Ndufa2	-0.413773	0.427249	0.232735	0.652201	-0.561967	0.28625	NADH dehydrogenase [ubiquinone] 1 alpha subcomplex subunit 2 (Complex I-B8) (CI-B8) (NADH-ubiquinone oxidoreductase B8 subunit)
P14733	Lmnb1	0.0945921	0.427442	-0.133326	0.269497	0.0462009	0.695336	Lamin-B1
Q9WVA4	Tagln2	0.256446	0.42777	0.400467	0.224141	0.200279	0.53356	Transgelin-2 (SM22-beta)
Q60597	Ogdh	-0.19923	0.428494	-0.229542	0.363714	0.0424958	0.864156	2-oxoglutarate dehydrogenase complex component E1 (E1o) (OGDC-E1) (OGDH-E1) (EC 1.2.4.2) (2-oxoglutarate dehydrogenase, mitochondrial) (Alpha-ketoglutarate dehydrogenase) (Alpha-KGDH-E1) (Thiamine diphosphate (ThDP)-dependent 2-oxoglutarate dehydrogenase)
P48678	Lmna	0.106002	0.42862	0.0454539	0.73146	-0.0869341	0.514392	Prelamin-A/C [Cleaved into: Lamin-A/C]
Q9WVJ2	Psmd13	0.144209	0.428873	0.0201252	0.910917	0.219916	0.235615	26S proteasome non-ATPase regulatory subunit 13 (26S proteasome regulatory subunit RPN9) (26S proteasome regulatory subunit S11) (26S proteasome regulatory subunit p40.5)
Q9Z1Q9	Vars1	-0.181644	0.430204	-0.0499554	0.826135	-0.226458	0.328872	Valine--tRNA ligase (EC 6.1.1.9) (Protein G7a) (Valyl-tRNA synthetase) (ValRS)
P61294	Rab6b	-0.141993	0.432964	-0.210242	0.2528	-0.00744003	0.966789	Ras-related protein Rab-6B (EC 3.6.5.2)
Q91ZA3	Pcca	-0.212993	0.433767	0.0516196	0.847675	-0.211874	0.436123	Propionyl-CoA carboxylase alpha chain, mitochondrial (PCCase subunit alpha) (EC 6.4.1.3) (Propanoyl-CoA:carbon dioxide ligase subunit alpha)
Q9DCN2	Cyb5r3	0.150967	0.43465	0.171054	0.377784	0.0134432	0.943806	NADH-cytochrome b5 reductase 3 (B5R) (Cytochrome b5 reductase) (EC 1.6.2.2) (Diaphorase-1)
Q9CQH7	Btf3l4	0.154205	0.434803	0.0448518	0.818155	0.110996	0.571593	Transcription factor BTF3 homolog 4 (Basic transcription factor 3-like 4)
Q9R1Q8	Tagln3	0.208372	0.435416	-0.527605	0.0636373	-0.0214947	0.935035	Transgelin-3 (Neuronal protein NP25)
P21447	Abcb1a	0.187698	0.435648	-0.41188	0.102148	-0.391577	0.118283	ATP-dependent translocase ABCB1 (ATP-binding cassette sub-family B member 1A) (MDR1A) (Multidrug resistance protein 1A) (EC 7.6.2.2) (Multidrug resistance protein 3) (P-glycoprotein 3) (Phospholipid transporter ABCB1) (EC 7.6.2.1)
Q9CWJ9	Atic	0.191536	0.435941	-0.130369	0.59335	0.268432	0.280742	Bifunctional purine biosynthesis protein ATIC (AICAR transformylase/inosine monophosphate cyclohydrolase) (ATIC) [Includes: Phosphoribosylaminoimidazolecarboxamide formyltransferase (EC 2.1.2.3) (5-aminoimidazole-4-carboxamide ribonucleotide formyltransferase) (AICAR formyltransferase) (AICAR transformylase); Inosine 5'-monophosphate cyclohydrolase (IMP cyclohydrolase) (EC 3.5.4.10) (IMP synthase…
Q8C2Q8	Atp5f1c	-0.151976	0.436219	-0.135198	0.487366	-0.00689963	0.971431	ATP synthase subunit gamma
A8DUK4	Hbb-bs	0.665399	0.436419	0.757436	0.377471	0.234749	0.781223	Beta-globin (Globin a1) (Hemoglobin, beta adult s chain) (Hemoglobin, beta adult t chain)
A0A494B9F0	Nedd4l	0.197785	0.438322	-0.0164746	0.947859	0.173095	0.496306	E3 ubiquitin-protein ligase (EC 2.3.2.26)
E9PXX7	Txndc5	0.170547	0.438348	-0.0182245	0.933147	0.221782	0.317744	protein disulfide-isomerase (EC 5.3.4.1)
P01027	C3	0.344415	0.439562	0.181884	0.680351	0.23344	0.597831	Complement C3 (HSE-MSF) [Cleaved into: Complement C3 beta chain; C3-beta-c (C3bc); Complement C3 alpha chain; C3a anaphylatoxin; Acylation stimulating protein (ASP) (C3adesArg); Complement C3b alpha' chain; Complement C3c alpha' chain fragment 1; Complement C3dg fragment; Complement C3g fragment; Complement C3d fragment; Complement C3f fragment; Complement C3c alpha' chain fragment 2]
P26041	Msn	0.0858952	0.439596	-0.000754926	0.99451	0.0282269	0.797239	Moesin (Membrane-organizing extension spike protein)
P53994	Rab2a	-0.152242	0.44072	-0.0213496	0.912814	-0.255453	0.20571	Ras-related protein Rab-2A (EC 3.6.5.2)
B0QZN5	Vamp2	-0.214646	0.441194	-0.223561	0.42295	-0.0995304	0.718301	Vesicle-associated membrane protein 2 (Synaptobrevin-2)
P15508	Sptb	0.25504	0.441209	0.0444086	0.891994	0.0445773	0.891587	Spectrin beta chain, erythrocytic (Beta-I spectrin)
Q8BR07	Bicd1	-0.17703	0.441408	-0.428702	0.0778528	-0.111861	0.62402	Protein bicaudal D homolog 1 (Bic-D 1)
A0A0J9YV30	Pxn	-0.165561	0.442085	0.0391618	0.853991	-0.0339061	0.873385	Paxillin
Q6ZQ38	Cand1	0.102671	0.442124	-0.0514916	0.697157	-0.162374	0.232639	Cullin-associated NEDD8-dissociated protein 1 (Cullin-associated and neddylation-dissociated protein 1) (p120 CAND1)
Q61171	Prdx2	0.164085	0.442861	0.157821	0.460049	-0.0360257	0.864589	Peroxiredoxin-2 (EC 1.11.1.24) (Thiol-specific antioxidant protein) (TSA) (Thioredoxin peroxidase 1) (Thioredoxin-dependent peroxide reductase 1) (Thioredoxin-dependent peroxiredoxin 2)
A0A0G2JFD4	Ampd1	-0.682615	0.443148	-0.423064	0.631935	0.162606	0.853319	AMP deaminase (EC 3.5.4.6)
A0A494B908	Gstp1	0.207038	0.443481	0.229314	0.397331	-0.150717	0.574684	glutathione transferase (EC 2.5.1.18) (GST class-pi)
P19324	Serpinh1	-0.199213	0.444165	-0.176362	0.496988	-0.275342	0.295598	Serpin H1 (47 kDa heat shock protein) (Collagen-binding protein) (Colligin) (Serine protease inhibitor J6)
P00493	Hprt1	-0.174118	0.445515	-0.0754018	0.738556	-0.127718	0.573546	Hypoxanthine-guanine phosphoribosyltransferase (HGPRT) (HGPRTase) (EC 2.4.2.8) (HPRT B)
G3UXT7	Fus	0.140316	0.445867	0.0139024	0.93904	-0.047114	0.795765	Fused in sarcoma
Q91ZU6	Dst	0.134441	0.446151	-0.0299721	0.863529	0.162708	0.359237	Dystonin (Bullous pemphigoid antigen 1) (BPA) (Dystonia musculorum protein) (Hemidesmosomal plaque protein) (Microtubule actin cross-linking factor 2)
Q921M7	Cyrib	0.174492	0.446371	-0.136683	0.548945	0.251972	0.277772	CYFIP-related Rac1 interactor B (Protein FAM49B)
P97807	Fh	-0.266867	0.447054	-0.0639598	0.853709	-0.315097	0.371613	Fumarate hydratase, mitochondrial (Fumarase) (EC 4.2.1.2) (EF-3)
Q8BL66	Eea1	0.100122	0.447062	0.112726	0.393521	0.0503409	0.699601	Early endosome antigen 1
Q8C605	Pfkp	-0.136676	0.448511	-0.081823	0.64743	-0.0567054	0.750722	ATP-dependent 6-phosphofructokinase (ATP-PFK) (Phosphofructokinase) (EC 2.7.1.11) (Phosphohexokinase)
P62702	Rps4x	-0.244092	0.448781	0.070416	0.825086	-0.158877	0.619523	Small ribosomal subunit protein eS4 (40S ribosomal protein S4, X isoform)
E9Q6R7	Utrn	0.106633	0.448936	0.00833489	0.952219	0.153508	0.281829	Utrophin
Q9EQF6	Dpysl5	0.147878	0.449092	0.0995961	0.607792	0.0916065	0.636594	Dihydropyrimidinase-related protein 5 (DRP-5) (Collapsin response mediator protein 5) (CRMP-5)
O54734	Ddost	0.196062	0.449559	0.113127	0.660018	0.230815	0.375585	Dolichyl-diphosphooligosaccharide--protein glycosyltransferase 48 kDa subunit (DDOST 48 kDa subunit) (Oligosaccharyl transferase 48 kDa subunit)
Q9CPQ1	Cox6c	-0.449583	0.450125	0.438413	0.461194	-0.397596	0.503081	Cytochrome c oxidase subunit 6C (Cytochrome c oxidase polypeptide VIc)
Q99MR8	Mccc1	-0.219488	0.450462	-0.546313	0.0760282	-0.246619	0.397966	Methylcrotonoyl-CoA carboxylase subunit alpha, mitochondrial (MCCase subunit alpha) (EC 6.4.1.4) (3-methylcrotonyl-CoA carboxylase 1) (3-methylcrotonyl-CoA carboxylase biotin-containing subunit) (3-methylcrotonyl-CoA:carbon dioxide ligase subunit alpha)
P51432	Plcb3	-0.189956	0.450766	0.140737	0.574242	0.122579	0.624045	1-phosphatidylinositol 4,5-bisphosphate phosphodiesterase beta-3 (EC 3.1.4.11) (Phosphoinositide phospholipase C-beta-3) (Phospholipase C-beta-3) (PLC-beta-3)
Q62167	Ddx3x	0.183918	0.451226	-0.0821665	0.733942	0.0989114	0.682762	ATP-dependent RNA helicase DDX3X (EC 3.6.4.13) (D1Pas1-related sequence 2) (DEAD box RNA helicase DEAD3) (mDEAD3) (DEAD box protein 3, X-chromosomal) (Embryonic RNA helicase)
Q9WTP7	Ak3	0.0878601	0.45239	0.0168044	0.884377	-0.00754737	0.947905	GTP:AMP phosphotransferase AK3, mitochondrial (EC 2.7.4.10) (Adenylate kinase 3)
P50518	Atp6v1e1	-0.09437	0.45265	-0.125458	0.322461	-0.108107	0.391368	V-type proton ATPase subunit E 1 (V-ATPase subunit E 1) (V-ATPase 31 kDa subunit) (p31) (Vacuolar proton pump subunit E 1)
P07724	Alb	0.493375	0.453214	0.512751	0.436109	0.57079	0.387431	Albumin
Q60766	Irgm1	-0.281833	0.456274	-0.732613	0.0685098	-0.242976	0.519422	Immunity-related GTPase family M protein 1 (EC 3.6.5.-) (Interferon-inducible GTPase 3) (Interferon-inducible protein 1) (LPS-stimulated RAW 264.7 macrophage protein 47) (LRG-47)
A2A702	Eif3m	-0.216573	0.456426	0.256282	0.380386	0.0654816	0.819925	Eukaryotic translation initiation factor 3, subunit M
Q3U422	Ndufv3	0.134719	0.456457	0.224342	0.224234	-0.0970274	0.589596	NADH:ubiquinone oxidoreductase core subunit V3
O88531	Ppt1	-0.399881	0.457623	0.117248	0.825739	-0.619455	0.257464	Palmitoyl-protein thioesterase 1 (PPT-1) (EC 3.1.2.22) (Palmitoyl-protein hydrolase 1)
Q62419	Sh3gl1	0.144827	0.459044	-0.125049	0.521387	-0.129129	0.508134	Endophilin-A2 (Endophilin-2) (SH3 domain protein 2B) (SH3 domain-containing GRB2-like protein 1) (SH3p8)
E9PV44	Atp5if1	-0.191392	0.459081	0.052264	0.83804	-0.116763	0.649092	ATPase inhibitor, mitochondrial (ATP synthase F1 subunit epsilon)
Q9CZ13	Uqcrc1	-0.198333	0.459085	-0.13974	0.599772	-0.0846393	0.749713	Cytochrome b-c1 complex subunit 1, mitochondrial (Complex III subunit 1) (Core protein I) (Ubiquinol-cytochrome-c reductase complex core protein 1)
Q64012	Raly	0.139935	0.459354	-0.239137	0.215897	-0.137407	0.467323	RNA-binding protein Raly (Maternally-expressed hnRNP C-related protein) (hnRNP associated with lethal yellow protein)
Q9R1P4	Psma1	0.110894	0.459497	0.0362444	0.806983	-0.270789	0.0866421	Proteasome subunit alpha type-1 (Macropain subunit C2) (Multicatalytic endopeptidase complex subunit C2) (Proteasome component C2) (Proteasome nu chain) (Proteasome subunit alpha-6) (alpha-6)
P28653	Bgn	0.258769	0.459732	-0.325683	0.355358	-0.82953	0.0306746	Biglycan (Bone/cartilage proteoglycan I) (PG-S1)
Q9CRB6	Tppp3	0.198196	0.459963	0.41016	0.140123	0.0358975	0.89232	Tubulin polymerization-promoting protein family member 3
Q8BMK4	Ckap4	-0.205664	0.461492	0.0537656	0.845687	-0.282628	0.316422	Cytoskeleton-associated protein 4 (63-kDa cytoskeleton-linking membrane protein) (Climp-63) (p63)
Q3THW5	H2az2	0.137845	0.461888	0.206588	0.276888	0.0555296	0.764711	Histone H2A.V (H2A.F/Z) (H2A.Z variant histone 2)
A0A140T8T4	Rpl9-ps6	0.157126	0.462397	0.0369826	0.861164	0.1619	0.449231	Large ribosomal subunit protein uL6 (60S ribosomal protein L9)
Q91YE8	Synpo2	-0.758905	0.463412	-0.415869	0.685426	-0.833105	0.421942	Synaptopodin-2 (Myopodin)
P40142	Tkt	0.0618789	0.46419	0.0188081	0.822111	0.0745243	0.380444	Transketolase (TK) (EC 2.2.1.1) (P68)
Q6NZC7	Sec23ip	0.168032	0.465976	-0.305989	0.195412	0.311338	0.188251	SEC23-interacting protein
Q9ET38	Cldn19	0.319079	0.46605	-0.184527	0.671011	0.272903	0.531752	Claudin-19
Q8R2Y2	Mcam	0.188045	0.466415	0.0512976	0.840853	0.365888	0.168989	Cell surface glycoprotein MUC18 (Gicerin) (Melanoma cell adhesion molecule) (Melanoma-associated antigen MUC18) (CD antigen CD146)
Q9JHU4	Dync1h1	-0.113596	0.467904	-0.068754	0.65812	-0.0340088	0.826195	Cytoplasmic dynein 1 heavy chain 1 (Cytoplasmic dynein heavy chain 1) (Dynein heavy chain, cytosolic)
P14869	Rplp0	-0.123309	0.467965	-0.0822434	0.626167	-0.0541821	0.747566	Large ribosomal subunit protein uL10 (60S acidic ribosomal protein P0) (60S ribosomal protein L10E)
E9QM38	Slc12a2	0.098251	0.471169	-0.158851	0.252189	0.020553	0.8789	Solute carrier family 12, member 2
P20801	Tnnc2	-0.529058	0.471651	-0.469642	0.521875	0.145178	0.841814	Troponin C, skeletal muscle (STNC)
P54071	Idh2	-0.191488	0.472532	-0.158385	0.551006	-0.00412879	0.987503	Isocitrate dehydrogenase [NADP], mitochondrial (IDH) (EC 1.1.1.42) (ICD-M) (IDP) (NADP(+)-specific ICDH) (Oxalosuccinate decarboxylase)
Q03719	Kcnd1	0.248283	0.472892	-0.101739	0.766574	0.268654	0.438205	A-type voltage-gated potassium channel KCND1 (Potassium voltage-gated channel subfamily D member 1) (Voltage-gated potassium channel subunit Kv4.1) (mShal)
Q9Z2G6	Sel1l	0.232123	0.47438	-0.0365764	0.90928	0.0206046	0.94881	Protein sel-1 homolog 1 (Suppressor of lin-12-like protein 1) (Sel-1L)
Q9CR06	Asph	-0.485116	0.474811	-0.173051	0.796867	0.15056	0.822736	Aspartate-beta-hydroxylase
P57759	Erp29	-0.225825	0.477237	0.176971	0.575943	-0.234115	0.461576	Endoplasmic reticulum resident protein 29 (ERp29)
E9Q1G8	Septin7	-0.204368	0.478142	-0.55295	0.0709906	-0.445997	0.136081	Septin
O89053	Coro1a	0.247026	0.478783	0.346701	0.325119	0.410984	0.247267	Coronin-1A (Coronin-like protein A) (Clipin-A) (Coronin-like protein p57) (Tryptophan aspartate-containing coat protein) (TACO)
Q62465	Vat1	0.0983325	0.481184	-0.122929	0.381338	-0.0495569	0.720464	Synaptic vesicle membrane protein VAT-1 homolog (EC 1.-.-.-)
Q8BTM8	Flna	0.145209	0.48173	0.0685346	0.737769	-0.132777	0.519312	Filamin-A (FLN-A) (Actin-binding protein 280) (ABP-280) (Alpha-filamin) (Endothelial actin-binding protein) (Filamin-1) (Non-muscle filamin)
E9QNU1	Art3	0.189893	0.482644	-0.180699	0.503669	0.109129	0.684494	NAD(P)(+)--arginine ADP-ribosyltransferase (EC 2.4.2.31) (Mono(ADP-ribosyl)transferase)
P46061	Rangap1	0.168332	0.483034	0.352664	0.155287	0.155585	0.516138	Ran GTPase-activating protein 1 (RanGAP1)
Q61644	Pacsin1	0.208512	0.483208	0.0200674	0.945631	0.510172	0.102048	Protein kinase C and casein kinase substrate in neurons protein 1 (Syndapin-1)
P62908	Rps3	0.166892	0.483465	0.0681693	0.772762	-0.276747	0.253632	Small ribosomal subunit protein uS3 (EC 4.2.99.18) (40S ribosomal protein S3)
P59648	Fxyd7	0.166682	0.483467	0.0680203	0.772968	0.371474	0.133031	FXYD domain-containing ion transport regulator 7
Q9CQI6	Cotl1	0.160547	0.483767	0.0196414	0.931014	0.331477	0.161529	Coactosin-like protein
P80315	Cct4	-0.0796724	0.484374	0.00443071	0.968651	-0.0350694	0.756233	T-complex protein 1 subunit delta (TCP-1-delta) (A45) (CCT-delta)
E9QQ57	Prx	0.15222	0.484761	0.0569835	0.791837	0.150806	0.488743	Periaxin
P50462	Csrp3	-0.868071	0.484908	0.128546	0.916774	0.0287389	0.981357	Cysteine and glycine-rich protein 3 (Cysteine-rich protein 3) (CRP3) (LIM domain protein, cardiac) (Muscle LIM protein)
Q9D6J6	Ndufv2	-0.161137	0.48497	-0.146385	0.525069	-0.183065	0.428954	NADH dehydrogenase [ubiquinone] flavoprotein 2, mitochondrial (EC 7.1.1.2) (NADH-ubiquinone oxidoreductase 24 kDa subunit)
Q02053	Uba1	0.0750123	0.484978	0.0327897	0.758189	0.0965587	0.371927	Ubiquitin-like modifier-activating enzyme 1 (EC 6.2.1.45) (Ubiquitin-activating enzyme E1) (Ubiquitin-activating enzyme E1 X) (Ubiquitin-like modifier-activating enzyme 1 X)
O88545	Cops6	0.11493	0.485612	-0.057333	0.725888	0.129236	0.434231	COP9 signalosome complex subunit 6 (SGN6) (Signalosome subunit 6) (JAB1-containing signalosome subunit 6)
Q8QZY1	Eif3l	-0.177752	0.48636	-0.0994653	0.694819	-0.102335	0.686533	Eukaryotic translation initiation factor 3 subunit L (eIF3l) (66 kDa tyrosine-rich heat shock protein) (67 kDa polymerase-associated factor) (Eukaryotic translation initiation factor 3 subunit 6-interacting protein) (Eukaryotic translation initiation factor 3 subunit E-interacting protein) (HSP-66Y) (PAF67)
Q91VD9	Ndufs1	-0.17569	0.487139	-0.115246	0.646588	0.0359707	0.88574	NADH-ubiquinone oxidoreductase 75 kDa subunit, mitochondrial (EC 7.1.1.2) (Complex I-75kD) (CI-75kD)
Q8BUK6	Hook3	0.11291	0.487565	-0.0634217	0.69454	0.129176	0.42854	Protein Hook homolog 3 (mHK3)
Q8K212	Pacs1	0.608449	0.488355	-0.517243	0.554697	0.822817	0.352748	Phosphofurin acidic cluster sorting protein 1 (PACS-1)
A0A0A0MQA5	Tuba4a	0.124718	0.488541	-0.0787772	0.659782	0.132754	0.461569	Tubulin alpha chain
Q9R0P3	Esd	0.18367	0.488775	0.3586	0.188483	0.230711	0.387313	S-formylglutathione hydrolase (FGH) (EC 3.1.2.12) (Esterase 10) (Esterase D) (Sid 478)
F8WH20	Osbpl3	0.192096	0.489483	0.201328	0.469295	0.280622	0.31814	Oxysterol-binding protein
Q9D328	Tmem35a	0.220789	0.489595	0.0537977	0.86501	0.418278	0.201809	Novel acetylcholine receptor chaperone (Peroxisomal membrane protein 52) (PMP52) (Transmembrane protein 35A)
Q9Z2X1	Hnrnpf	-0.137064	0.49132	-0.0153276	0.938032	-0.287645	0.162072	Heterogeneous nuclear ribonucleoprotein F (hnRNP F) [Cleaved into: Heterogeneous nuclear ribonucleoprotein F, N-terminally processed]
P04370	Mbp	0.215459	0.492071	0.20972	0.503447	0.28853	0.361339	Myelin basic protein (MBP) (Myelin A1 protein)
P42669	Pura	-0.262998	0.492573	-0.0149201	0.96863	-0.264508	0.490142	Transcriptional activator protein Pur-alpha (Purine-rich single-stranded DNA-binding protein alpha)
Q9WVK4	Ehd1	0.0617659	0.492819	0.0263326	0.768126	0.00244905	0.978084	EH domain-containing protein 1 (PAST homolog 1) (mPAST1)
P51150	Rab7a	-0.224529	0.493493	0.105339	0.746087	-0.250793	0.445474	Ras-related protein Rab-7a (EC 3.6.5.2)
Q9JLB0	Pals2	0.109889	0.493594	-0.0181747	0.908961	-0.0108048	0.945792	Protein PALS2 (Dlgh4 protein) (MAGUK p55 subfamily member 6) (P55T protein) (Protein associated with Lin-7 2)
P52480	Pkm	-0.26614	0.494598	-0.182872	0.637066	-0.103312	0.789152	Pyruvate kinase PKM (EC 2.7.1.40) (Pyruvate kinase muscle isozyme) (Threonine-protein kinase PKM2) (EC 2.7.11.1) (Tyrosine-protein kinase PKM2) (EC 2.7.10.2)
P22599	Serpina1b	0.404916	0.494789	-0.175016	0.766078	0.23587	0.688911	Alpha-1-antitrypsin 1-2 (AAT) (Alpha-1 protease inhibitor 2) (Alpha-1-antiproteinase) (Serine protease inhibitor 1-2) (Serine protease inhibitor A1b) (Serpin A1b)
E9Q3A7	Cdh19	0.244549	0.497009	0.103953	0.770991	-0.0599979	0.866422	Cadherin 19, type 2
Q8CIN4	Pak2	0.113576	0.497168	-0.162577	0.336003	0.0502574	0.762007	Serine/threonine-protein kinase PAK 2 (EC 2.7.11.1) (Gamma-PAK) (p21-activated kinase 2) (PAK-2) [Cleaved into: PAK-2p27; PAK-2p34]
E9QPX1	Col18a1	-0.12191	0.497527	-0.281433	0.132281	0.0771176	0.665971	Collagen, type XVIII, alpha 1
P26043	Rdx	-0.263116	0.497775	-0.0859925	0.823101	-0.0834794	0.828178	Radixin (ESP10)
A2A848	Acox1	0.125686	0.497957	0.00166312	0.992774	0.23381	0.217989	Peroxisomal acyl-coenzyme A oxidase 1 (EC 1.3.3.6) (Palmitoyl-CoA oxidase) (Peroxisomal fatty acyl-CoA oxidase) (Straight-chain acyl-CoA oxidase)
Q6W8Q3	Pcp4l1	0.150024	0.499344	0.0987486	0.65479	-0.0560639	0.799039	Purkinje cell protein 4-like protein 1 (PCP4-like protein 1)
Q00897	Serpina1d	0.322149	0.500825	-0.294217	0.538021	0.320077	0.503531	Alpha-1-antitrypsin 1-4 (Alpha-1 protease inhibitor 4) (Serine protease inhibitor 1-4) (Serine protease inhibitor A1d) (Serpin A1d)
Q9CZX8	Rps19	0.152008	0.501547	-0.139776	0.535984	0.0724825	0.746787	Small ribosomal subunit protein eS19 (40S ribosomal protein S19)
Q9DCX2	Atp5pd	-0.13265	0.501588	0.134926	0.494418	-0.0891551	0.649785	ATP synthase subunit d, mitochondrial (ATPase subunit d) (ATP synthase peripheral stalk subunit d)
A0A8V5L190	Itga7	0.181793	0.501992	-0.0505179	0.850684	0.11997	0.655976	Integrin alpha 7
Q60668	Hnrnpd	0.144503	0.502934	-0.0513237	0.810371	0.257238	0.242467	Heterogeneous nuclear ribonucleoprotein D0 (hnRNP D0) (AU-rich element RNA-binding protein 1)
P70441	Nherf1	0.0981701	0.503666	-0.0179906	0.901551	0.0949787	0.517381	Na(+)/H(+) exchange regulatory cofactor NHE-RF1 (NHERF-1) (Ezrin-radixin-moesin-binding phosphoprotein 50) (EBP50) (Regulatory cofactor of Na(+)/H(+) exchanger) (Sodium-hydrogen exchanger regulatory factor 1) (Solute carrier family 9 isoform A3 regulatory factor 1)
P31725	S100a9	-0.261052	0.503688	-0.237463	0.542341	-0.126846	0.743424	Protein S100-A9 (Calgranulin-B) (Leukocyte L1 complex heavy chain) (Migration inhibitory factor-related protein 14) (MRP-14) (p14) (S100 calcium-binding protein A9)
P42227	Stat3	0.114227	0.503792	-0.108312	0.525736	0.201571	0.247275	Signal transducer and activator of transcription 3 (Acute-phase response factor)
Q6NZD2	Snx1	-0.0827453	0.505188	-0.108578	0.38512	-0.0784486	0.527156	Sorting nexin-1
Q8BGY2	Eif5a2	-0.102649	0.506268	-0.0703414	0.647124	-0.0412902	0.787544	Eukaryotic translation initiation factor 5A-2 (eIF-5A-2) (eIF-5A2) (Eukaryotic initiation factor 5A isoform 2)
P09103	P4hb	0.0595758	0.508917	0.0769223	0.396642	0.137902	0.141034	Protein disulfide-isomerase (PDI) (EC 5.3.4.1) (Cellular thyroid hormone-binding protein) (Endoplasmic reticulum resident protein 59) (ER protein 59) (ERp59) (Prolyl 4-hydroxylase subunit beta) (p55)
A0A0N4SUV3	Vamp1	-0.324042	0.511341	-0.483673	0.3323	-0.325772	0.50913	Vesicle-associated membrane protein 1
O08997	Atox1	-0.405772	0.511653	0.469413	0.449138	-0.481907	0.43746	Copper transport protein ATOX1 (Metal transport protein ATX1)
H3BKL5	Acaa1a	0.136371	0.514118	0.0121548	0.953202	0.152071	0.467868	Acetyl-Coenzyme A acyltransferase 1A
Q8BU31	Rap2c	-0.180802	0.514396	-0.0877628	0.749943	-0.273418	0.329662	Ras-related protein Rap-2c (EC 3.6.5.2)
Q91VJ2	Cavin3	0.260432	0.514841	0.257715	0.519157	-0.00985883	0.980148	Caveolae-associated protein 3 (Cavin-3) (Protein kinase C delta-binding protein) (Serum deprivation response factor-related gene product that binds to C-kinase)
A0A1W2P6G5	Myl6	0.0765657	0.515449	-0.257238	0.043877	0.00299006	0.979551	Myosin, light polypeptide 6, alkali, smooth muscle and non-muscle
P48771	Cox7a2	0.135872	0.516039	0.162351	0.43948	0.368479	0.09461	Cytochrome c oxidase subunit 7A2, mitochondrial (Cytochrome c oxidase subunit VIIa-liver/heart) (Cytochrome c oxidase subunit VIIa-L)
Q70IV5	Synm	0.131544	0.516121	-0.0283776	0.887631	0.120058	0.552827	Synemin (Desmuslin)
Q9R0X4	Acot9	-0.280981	0.519723	-0.199481	0.646189	-0.553315	0.216019	Acyl-coenzyme A thioesterase 9, mitochondrial (Acyl-CoA thioesterase 9) (EC 3.1.2.-) (Acyl coenzyme A thioester hydrolase 2) (MTE-2) (Acyl-CoA thioester hydrolase 9) (Mitochondrial 48 kDa acyl-CoA thioester hydrolase 1) (Mt-ACT48.1) (Protein U8) (p48)
G3UWK0	Selenbp2	0.230089	0.520278	0.00386806	0.991299	0.466584	0.204091	Methanethiol oxidase (MTO) (EC 1.8.3.4) (Selenium-binding protein 1)
P61967	Ap1s1	0.120607	0.520693	-0.0731745	0.695152	0.237626	0.216813	AP-1 complex subunit sigma-1A (Adaptor protein complex AP-1 subunit sigma-1A) (Adaptor-related protein complex 1 subunit sigma-1A) (Clathrin assembly protein complex 1 sigma-1A small chain) (Clathrin coat assembly protein AP19) (Golgi adaptor HA1/AP1 adaptin sigma-1A subunit) (HA1 19 kDa subunit) (Sigma 1a subunit of AP-1 clathrin) (Sigma-adaptin 1A) (Sigma1A-adaptin)
Q60692	Psmb6	0.170309	0.521441	0.188158	0.479594	-0.366062	0.181184	Proteasome subunit beta type-6 (EC 3.4.25.1) (Low molecular mass protein 19) (Macropain delta chain) (Multicatalytic endopeptidase complex delta chain) (Proteasome delta chain) (Proteasome subunit Y) (Proteasome subunit beta-1) (beta-1)
Q9WUB3	Pygm	-0.507838	0.522409	-0.375801	0.634634	-0.0311597	0.968417	Glycogen phosphorylase, muscle form (EC 2.4.1.1) (Myophosphorylase)
Q9CQD1	Rab5a	-0.197954	0.523031	-0.192391	0.534579	-0.587001	0.0748152	Ras-related protein Rab-5A (EC 3.6.5.2)
A0A1B0GS68	Gm45713	-0.146307	0.523744	-0.0576051	0.800344	-0.0363531	0.873092	Large ribosomal subunit protein uL13 (60S ribosomal protein L13a)
Q8VCM7	Fgg	0.349994	0.524017	0.325297	0.553247	-0.233761	0.668926	Fibrinogen gamma chain
A0A286YCX6	Trappc8	-0.138274	0.524026	-0.482159	0.0410458	-0.398869	0.0826994	Trafficking protein particle complex 8
Q8BXU5	Sh3gl2	-0.200451	0.524105	0.076694	0.806022	-0.260376	0.410727	SH3-domain GRB2-like 2
Q8R1X6	Spart	0.101428	0.524213	-0.211507	0.196409	0.0834961	0.59907	Spartin
Q9CXW4	Rpl11	-0.150928	0.525155	-0.219778	0.359383	-0.0727074	0.757964	Large ribosomal subunit protein uL5 (60S ribosomal protein L11)
Q61081	Cdc37	0.184204	0.525167	-0.0768995	0.789335	0.0335146	0.907188	Hsp90 co-chaperone Cdc37 (Hsp90 chaperone protein kinase-targeting subunit) (p50Cdc37) [Cleaved into: Hsp90 co-chaperone Cdc37, N-terminally processed]
D3YYN7	Atp1a2	-0.163778	0.525783	-0.0412939	0.871877	-0.300004	0.254423	Sodium/potassium-transporting ATPase subunit alpha
Q5UE59	Klc1	0.132632	0.526209	0.0881177	0.672209	0.100837	0.628655	Kinesin light chain
K3W4S6	Gyg1	-0.304672	0.527373	0.195161	0.684078	-0.319956	0.507235	glycogenin glucosyltransferase (EC 2.4.1.186)
D3Z5B1	Zbed5	-0.212171	0.529349	-0.328659	0.335485	-0.22698	0.501529	Zinc finger BED-type containing 5
Q61941	Nnt	-0.619238	0.530255	-0.383054	0.696335	0.173171	0.85959	NAD(P) transhydrogenase, mitochondrial (EC 7.1.1.1) (Nicotinamide nucleotide transhydrogenase) (Pyridine nucleotide transhydrogenase)
P29341	Pabpc1	-0.10894	0.530336	-0.0576989	0.738093	-0.145914	0.403748	Polyadenylate-binding protein 1 (PABP-1) (Poly(A)-binding protein 1)
Q921R2	Rps13	-0.113215	0.531865	-0.0465051	0.795942	-0.0780444	0.66512	Small ribosomal subunit protein uS15 (40S ribosomal protein S13)
Q6ZPJ3	Ube2o	0.265093	0.532336	0.0173676	0.967092	0.400233	0.350834	(E3-independent) E2 ubiquitin-conjugating enzyme UBE2O (EC 2.3.2.24) (E2/E3 hybrid ubiquitin-protein ligase UBE2O) (Ubiquitin carrier protein O) (Ubiquitin-conjugating enzyme E2 O) (Ubiquitin-conjugating enzyme E2 of 230 kDa) (Ubiquitin-conjugating enzyme E2-230K) (Ubiquitin-protein ligase O)
Q9WUK2	Eif4h	0.29769	0.532884	0.47982	0.321103	-0.11183	0.813464	Eukaryotic translation initiation factor 4H (eIF-4H) (Williams-Beuren syndrome chromosomal region 1 protein homolog)
P62814	Atp6v1b2	0.0808359	0.53346	-0.123453	0.346802	-0.00959949	0.940561	V-type proton ATPase subunit B, brain isoform (V-ATPase subunit B 2) (Endomembrane proton pump 58 kDa subunit) (Vacuolar proton pump subunit B 2)
Q9EQE2	Ppm1a	0.336601	0.534218	0.464324	0.394679	0.491264	0.368702	Protein phosphatase 1A (Protein phosphatase 2C isoform alpha)
Q9JKR6	Hyou1	-0.206607	0.534373	-0.00437427	0.989416	-0.241939	0.468212	Hypoxia up-regulated protein 1 (GRP-170) (140 kDa Ca(2+)-binding protein) (CBP-140)
P10630	Eif4a2	0.114446	0.53573	0.184227	0.324989	0.257454	0.177042	Eukaryotic initiation factor 4A-II (eIF-4A-II) (eIF4A-II) (EC 3.6.4.13) (ATP-dependent RNA helicase eIF4A-2)
P11247	Mpo	-0.291052	0.536523	0.215655	0.645758	0.00883844	0.984901	Myeloperoxidase (MPO) (EC 1.11.2.2) [Cleaved into: Myeloperoxidase light chain; Myeloperoxidase heavy chain]
O35295	Purb	-0.156641	0.539756	0.0258515	0.918756	-0.105783	0.67747	Transcriptional regulator protein Pur-beta (Purine-rich element-binding protein B) (Vascular actin single-stranded DNA-binding factor 2 p44 component)
Q9EQI8	Mrpl46	-0.158593	0.539973	-0.281604	0.284568	-0.0797719	0.756459	Large ribosomal subunit protein mL46 (39S ribosomal protein L46, mitochondrial) (L46mt) (MRP-L46)
E9Q0A7	Oxr1	0.139004	0.541025	0.0181498	0.93588	0.203819	0.374415	Oxidation resistance protein 1
G5E8R3	Pcx	-0.208664	0.544721	-0.420365	0.2331	-0.182371	0.595869	Pyruvate carboxylase (EC 6.4.1.1)
Q61316	Hspa4	0.128796	0.545919	0.0109966	0.958557	-0.223682	0.301668	Heat shock 70 kDa protein 4 (Heat shock 70-related protein APG-2)
P05201	Got1	0.116978	0.546499	0.225866	0.253973	0.108847	0.57433	Aspartate aminotransferase, cytoplasmic (cAspAT) (EC 2.6.1.1) (EC 2.6.1.3) (Cysteine aminotransferase, cytoplasmic) (Cysteine transaminase, cytoplasmic) (cCAT) (Glutamate oxaloacetate transaminase 1) (Transaminase A)
A0A0R4J036	Nefm	0.109179	0.546659	-0.064882	0.718828	0.0456928	0.79957	Neurofilament medium polypeptide (160 kDa neurofilament protein) (Neurofilament 3) (Neurofilament triplet M protein)
Q8BFZ9	Erlin2	-0.231971	0.548689	0.0714457	0.852433	-0.33601	0.388955	Erlin-2 (Endoplasmic reticulum lipid raft-associated protein 2) (Stomatin-prohibitin-flotillin-HflC/K domain-containing protein 2) (SPFH domain-containing protein 2)
Q91ZJ5	Ugp2	-0.234386	0.549223	-0.148177	0.703654	0.0631798	0.870828	UTP--glucose-1-phosphate uridylyltransferase (EC 2.7.7.9) (UDP-glucose pyrophosphorylase) (UDPGP) (UGPase)
A0A087WS23	Ktn1	0.103059	0.551224	0.00675311	0.968612	0.144551	0.406642	Kinectin 1
Q9D517	Agpat3	0.118135	0.551413	0.0435483	0.825068	0.194218	0.333557	1-acyl-sn-glycerol-3-phosphate acyltransferase gamma (EC 2.3.1.51) (1-acylglycerol-3-phosphate O-acyltransferase 3) (1-AGP acyltransferase 3) (1-AGPAT 3) (Lysophosphatidic acid acyltransferase gamma) (LPAAT-gamma)
Q7TMY8	Huwe1	-0.137607	0.551866	0.218556	0.350121	-0.194991	0.402728	E3 ubiquitin-protein ligase HUWE1 (EC 2.3.2.26) (E3Histone) (HECT, UBA and WWE domain-containing protein 1) (HECT-type E3 ubiquitin transferase HUWE1) (Upstream regulatory element-binding protein 1) (URE-B1) (URE-binding protein 1)
Q9WU28	Pfdn5	-0.244535	0.552125	0.0736305	0.856935	-0.39757	0.339575	Prefoldin subunit 5 (EIG-1) (Myc modulator 1) (c-Myc-binding protein Mm-1)
Q8C0C7	Farsa	-0.220761	0.55237	0.217907	0.557442	-0.295397	0.429276	Phenylalanine--tRNA ligase alpha subunit (EC 6.1.1.20) (Phenylalanyl-tRNA synthetase alpha subunit) (PheRS)
Q3TEA8	Hp1bp3	0.0722257	0.552982	-0.232906	0.0725658	0.00778084	0.948653	Heterochromatin protein 1-binding protein 3
Q6P1B9	Bin1	-0.382408	0.553358	-0.0468377	0.941692	0.299219	0.641824	Bin1 protein (Bridging integrator 1)
Q8BYQ0	Nceh1	-0.1941	0.554288	-0.229865	0.485039	-0.0136163	0.966661	Neutral cholesterol ester hydrolase 1
Q9Z140	Cpne6	0.143716	0.556421	0.168364	0.491986	0.187887	0.444299	Copine-6 (Copine VI) (Neuronal-copine) (N-copine)
P07901	Hsp90aa1	0.0828905	0.556611	0.0714152	0.61183	0.185661	0.200523	Heat shock protein HSP 90-alpha (EC 3.6.4.10) (Heat shock 86 kDa) (HSP 86) (HSP86) (Tumor-specific transplantation 86 kDa antigen) (TSTA)
P17156	Hspa2	0.102442	0.556802	-0.269905	0.137246	0.312249	0.0902503	Heat shock-related 70 kDa protein 2 (Heat shock protein 70.2)
P67778	Phb1	-0.0991632	0.557121	-0.202143	0.24185	-0.106731	0.527913	Prohibitin 1 (B-cell receptor-associated protein 32) (BAP 32)
Q8BG13	Rbm3	0.211327	0.557235	0.390975	0.285843	-0.0406941	0.909365	RNA binding motif (RNP1, RRM) protein 3 (Rbm3 protein)
Q9CWH6	Psma8	-0.115469	0.557633	0.0422648	0.828982	-0.214952	0.283483	Proteasome subunit alpha type-8 (Proteasome alpha 4 subunit) (Alpha4s) (Proteasome subunit alpha-type 7-like)
A0A3B2WBC6	Polr2m	0.21179	0.559206	-0.120476	0.738476	0.00500077	0.988916	Polymerase (RNA) II (DNA directed) polypeptide M
G3UZ34	Eftud2	-0.109726	0.560744	-0.222052	0.249267	-0.189385	0.322108	116 kDa U5 small nuclear ribonucleoprotein component (U5 snRNP-specific protein, 116 kDa)
P62082	Rps7	0.140752	0.562967	0.135828	0.576518	0.22136	0.367936	Small ribosomal subunit protein eS7 (40S ribosomal protein S7)
Q9DCU2	Pllp	0.255264	0.563094	-0.0967394	0.82548	0.396529	0.373794	Plasmolipin (Plasma membrane proteolipid)
Q3UHX2	Pdap1	0.114001	0.564797	-0.0326045	0.868357	0.0749033	0.704084	28 kDa heat- and acid-stable phosphoprotein (PDGF-associated protein) (PAP) (PDGFA-associated protein 1) (PAP1)
Q99KB8	Hagh	0.116262	0.568449	0.105224	0.605269	-0.040943	0.839847	Hydroxyacylglutathione hydrolase, mitochondrial (EC 3.1.2.6) (Glyoxalase II) (Glx II)
Q8R2P8	Kars1	-0.133355	0.568564	0.0193838	0.933495	-0.184742	0.43251	Lysine--tRNA ligase (EC 6.1.1.6) (Lysyl-tRNA synthetase)
A0A087WQ94	Tns1	0.0814234	0.568882	-0.0655025	0.645925	-0.018657	0.895452	Tensin 1
O54774	Ap3d1	-0.143609	0.569288	-0.353929	0.174856	-0.130605	0.604327	AP-3 complex subunit delta-1 (AP-3 complex subunit delta) (Adaptor-related protein complex 3 subunit delta-1) (Delta-adaptin) (mBLVR1)
E9Q4Q2	Sf1	0.144771	0.569606	-0.0936931	0.711756	-0.0592447	0.814941	Splicing factor 1
A0A1B0GT54	Ruvbl2	-0.141915	0.570952	-0.0297572	0.904794	-0.222104	0.37983	RuvB-like helicase (EC 3.6.4.12)
F6SFF5	Coq9	-0.260776	0.571235	0.144813	0.752046	-0.0532782	0.907292	Ubiquinone biosynthesis protein
E9QB02	Mars1	0.116326	0.573305	0.128698	0.533846	0.104802	0.61142	Methionine--tRNA ligase, cytoplasmic (EC 6.1.1.10) (Methionyl-tRNA synthetase)
P63005	Pafah1b1	-0.097102	0.573368	-0.100927	0.558575	0.0585992	0.732881	Platelet-activating factor acetylhydrolase IB subunit beta (Lissencephaly-1 protein) (LIS-1) (PAF acetylhydrolase 45 kDa subunit) (PAF-AH 45 kDa subunit) (PAF-AH alpha) (PAFAH alpha)
E9Q800	Immt	-0.193014	0.574326	-0.0977184	0.775022	-0.11642	0.73366	MICOS complex subunit MIC60 (Mitofilin)
Q8BG05	Hnrnpa3	0.237025	0.575204	0.144439	0.731632	-0.0530472	0.899549	Heterogeneous nuclear ribonucleoprotein A3 (hnRNP A3)
P47753	Capza1	0.121787	0.576061	0.208974	0.343478	0.0844887	0.697085	F-actin-capping protein subunit alpha-1 (CapZ alpha-1)
E9Q906	Ctnnd1	-0.108629	0.5761	-0.328389	0.107892	-0.210081	0.288145	Catenin delta 1
P19246	Nefh	0.102618	0.576524	0.0248691	0.89166	0.0797048	0.663618	Neurofilament heavy polypeptide (NF-H) (200 kDa neurofilament protein) (Neurofilament triplet H protein)
A0A0G2JFY5	Fubp1	-0.0750485	0.577433	-0.205205	0.143354	-0.0757587	0.573884	Far upstream element (FUSE) binding protein 1
Q8JZQ9	Eif3b	-0.102421	0.577548	-0.252162	0.184069	0.0438113	0.810677	Eukaryotic translation initiation factor 3 subunit B (eIF3b) (Eukaryotic translation initiation factor 3 subunit 9) (eIF-3-eta) (eIF3 p116)
Q60865	Caprin1	-0.0975431	0.578165	-0.21191	0.238064	-0.198782	0.266737	Caprin-1 (Cytoplasmic activation- and proliferation-associated protein 1) (GPI-anchored membrane protein 1) (GPI-anchored protein p137) (GPI-p137) (p137GPI) (Membrane component chromosome 11 surface marker 1) (RNA granule protein 105)
A0A498WGD8	Txnl1	0.139371	0.57844	0.25932	0.308837	0.286222	0.263576	Thioredoxin-like 1
E9QN70	Lamb1	0.130187	0.579966	0.205026	0.387968	0.0893065	0.703222	Laminin B1 (Laminin subunit beta-1)
Q9QYS9	Qki	0.0559487	0.581333	-0.119544	0.249224	0.0968086	0.346125	KH domain-containing RNA-binding protein QKI (Protein quaking) (MqkI)
A2A9M4	Dock7	-0.163076	0.581582	0.0469079	0.873299	-0.249954	0.40237	Dedicator of cytokinesis 7
Q99JA0	Calca	-0.24123	0.582811	-0.0653954	0.880917	-0.685829	0.134494	Calcitonin gene-related peptide 1 (CGRP1) (Alpha-type CGRP) (Calcitonin gene-related peptide I) (CGRP-I)
Q9DBH5	Lman2	0.143682	0.583592	0.385282	0.156785	0.00389132	0.988079	Vesicular integral-membrane protein VIP36 (Lectin mannose-binding 2) (Vesicular integral-membrane protein 36) (VIP36)
P97384	Anxa11	0.0702409	0.584737	-0.00797845	0.950189	0.298677	0.0342629	Annexin A11 (Annexin XI) (Annexin-11) (Calcyclin-associated annexin 50) (CAP-50)
J3QP56	Lypla1	-0.133856	0.58482	0.244938	0.324502	0.10159	0.677567	Acyl-protein thioesterase 1 (EC 3.1.2.22) (Lysophospholipase 1) (Lysophospholipase I) (Palmitoyl-protein hydrolase)
P67984	Rpl22	-0.115556	0.585084	0.0126768	0.951935	-0.0312493	0.881926	Large ribosomal subunit protein eL22 (60S ribosomal protein L22) (Heparin-binding protein HBp15)
Q9D7B2	Lims1	0.14392	0.586253	0.0148692	0.954872	0.238357	0.372556	LIM and senescent cell antigen-like-containing domain protein
Q6ZWV7	Rpl35	0.296713	0.587094	0.235314	0.665967	0.0695365	0.898121	Large ribosomal subunit protein uL29 (60S ribosomal protein L35)
Q9D1D4	Tmed10	-0.0885407	0.587541	-0.294515	0.0884863	-0.00615895	0.969712	Transmembrane emp24 domain-containing protein 10 (Protein Tmed10) (21 kDa transmembrane-trafficking protein) (Transmembrane protein Tmp21) (p24 family protein delta-1) (p24delta1)
Q8CHP8	Pgp	-0.344603	0.588378	0.483192	0.450665	-0.424393	0.506463	Glycerol-3-phosphate phosphatase (G3PP) (EC 3.1.3.21) (Aspartate-based ubiquitous Mg(2+)-dependent phosphatase) (AUM) (EC 3.1.3.48) (Phosphoglycolate phosphatase) (PGP)
E9Q1W0	Camk2d	0.168043	0.589734	0.848799	0.0160904	0.532216	0.104786	calcium/calmodulin-dependent protein kinase (EC 2.7.11.17)
Q3TN15	Nek7	-0.221529	0.58982	0.164539	0.688029	-0.344908	0.405378	NEK6-subfamily protein kinase (EC 2.7.11.34)
Q9D892	Itpa	0.128205	0.592331	0.0947329	0.691538	0.379932	0.128997	Inosine triphosphate pyrophosphatase (ITPase) (Inosine triphosphatase) (EC 3.6.1.9) (Non-canonical purine NTP pyrophosphatase) (Non-standard purine NTP pyrophosphatase) (Nucleoside-triphosphate diphosphatase) (Nucleoside-triphosphate pyrophosphatase) (NTPase)
Q9WUL7	Arl3	-0.128504	0.593454	0.0963643	0.688129	-0.273569	0.265668	ADP-ribosylation factor-like protein 3
Q61598	Gdi2	-0.0958718	0.596042	0.123385	0.496784	-0.104047	0.5655	Rab GDP dissociation inhibitor beta (Rab GDI beta) (GDI-3) (Guanosine diphosphate dissociation inhibitor 2) (GDI-2)
P46460	Nsf	0.0683843	0.596321	-0.0487583	0.704838	0.0855124	0.509159	Vesicle-fusing ATPase (EC 3.6.4.6) (N-ethylmaleimide-sensitive fusion protein) (NEM-sensitive fusion protein) (Suppressor of K(+) transport growth defect 2) (Protein SKD2) (Vesicular-fusion protein NSF)
Q9D172	Gatd3	0.118603	0.597081	0.0287796	0.897359	-0.112731	0.615159	Glutamine amidotransferase-like class 1 domain-containing protein 3, mitochondrial
Q9WUA2	Farsb	-0.140391	0.597364	-0.0312042	0.906009	-0.168083	0.528201	Phenylalanine--tRNA ligase beta subunit (EC 6.1.1.20) (Phenylalanyl-tRNA synthetase beta subunit) (PheRS)
P34022	Ranbp1	0.174683	0.598075	0.121109	0.713897	0.0750153	0.820038	Ran-specific GTPase-activating protein (HpaII tiny fragments locus 9a protein) (Ran-binding protein 1) (RANBP1)
P49312	Hnrnpa1	-0.161661	0.599494	0.13985	0.64914	-0.210328	0.496222	Heterogeneous nuclear ribonucleoprotein A1 (hnRNP A1) (HDP-1) (Helix-destabilizing protein) (Single-strand-binding protein) (Topoisomerase-inhibitor suppressed) (hnRNP core protein A1) [Cleaved into: Heterogeneous nuclear ribonucleoprotein A1, N-terminally processed]
P20918	Plg	0.193452	0.600245	-0.285277	0.442759	0.163986	0.656346	Plasminogen (EC 3.4.21.7) [Cleaved into: Plasmin heavy chain A; Activation peptide; Angiostatin; Plasmin heavy chain A, short form; Plasmin light chain B]
P70333	Hnrnph2	-0.0642164	0.600338	0.0377571	0.75714	-0.0461544	0.705705	Heterogeneous nuclear ribonucleoprotein H2 (hnRNP H2) (Heterogeneous nuclear ribonucleoprotein H') (hnRNP H') [Cleaved into: Heterogeneous nuclear ribonucleoprotein H2, N-terminally processed]
G3UZX4	Csnk2b	0.0879411	0.601776	-0.0676194	0.687523	0.0467482	0.78057	Casein kinase II subunit beta (CK II beta)
Q5SWP3	Nacad	0.194548	0.602402	0.0764805	0.836938	0.0211216	0.954635	NAC-alpha domain-containing protein 1
O70591	Pfdn2	-0.0342723	0.605781	-0.0377979	0.569696	-0.0802653	0.238229	Prefoldin subunit 2
Q9D964	Gatm	0.162378	0.60612	-0.183788	0.56011	0.202547	0.521421	Glycine amidinotransferase, mitochondrial (EC 2.1.4.1) (L-arginine:glycine amidinotransferase) (Transamidinase)
Q9DCM2	Gstk1	0.123769	0.608153	-0.172669	0.476765	0.191169	0.431959	Glutathione S-transferase kappa 1 (EC 2.5.1.18) (GST 13-13) (GST class-kappa) (GSTK1-1) (mGSTK1) (Glutathione S-transferase subunit 13)
P99029	Prdx5	-0.101832	0.608297	0.104087	0.600472	-0.188072	0.350265	Peroxiredoxin-5, mitochondrial (EC 1.11.1.24) (Antioxidant enzyme B166) (AOEB166) (Liver tissue 2D-page spot 2D-0014IV) (PLP) (Peroxiredoxin V) (Prx-V) (Peroxisomal antioxidant enzyme) (Thioredoxin peroxidase PMP20) (Thioredoxin-dependent peroxiredoxin 5)
Q6ZWX6	Eif2s1	-0.0775178	0.608347	-0.000943598	0.994995	-0.113468	0.45607	Eukaryotic translation initiation factor 2 subunit 1 (Eukaryotic translation initiation factor 2 subunit alpha) (eIF-2-alpha) (eIF-2A) (eIF-2alpha) (eIF2-alpha)
Q9D6Y9	Gbe1	0.135019	0.608417	0.0117522	0.96423	0.314709	0.243636	1,4-alpha-glucan-branching enzyme (EC 2.4.1.18) (Brancher enzyme) (Glycogen-branching enzyme)
O70378	Emc8	0.144216	0.60955	-0.198052	0.485217	-0.0890701	0.751605	ER membrane protein complex subunit 8 (Neighbor of COX4)
P10605	Ctsb	0.247284	0.609809	0.308355	0.525801	0.477399	0.331669	Cathepsin B (EC 3.4.22.1) (Cathepsin B1) [Cleaved into: Cathepsin B light chain; Cathepsin B heavy chain]
Q8BH40	Stx7	-0.11488	0.609943	0.0483621	0.829176	-0.487462	0.0462153	Syntaxin-7
Q9CQR2	Rps21	-0.0975189	0.61047	0.0278917	0.883568	0.0432274	0.820563	Small ribosomal subunit protein eS21 (40S ribosomal protein S21)
Q9R1P1	Psmb3	0.163059	0.611768	0.206396	0.52196	-0.130652	0.683653	Proteasome subunit beta type-3 (Proteasome chain 13) (Proteasome component C10-II) (Proteasome subunit beta-3) (beta-3) (Proteasome theta chain)
Q00898	Serpina1e	-0.364616	0.612152	-0.271824	0.704759	-0.370153	0.606822	Alpha-1-antitrypsin 1-5 (Alpha-1 protease inhibitor 5) (Serine protease inhibitor 1-5) (Serine protease inhibitor A1e) (Serpin A1e)
P84091	Ap2m1	0.0731045	0.613519	-0.163063	0.269944	-0.00571503	0.968332	AP-2 complex subunit mu (AP-2 mu chain) (Adaptor protein complex AP-2 subunit mu) (Adaptor-related protein complex 2 subunit mu) (Clathrin assembly protein complex 2 mu medium chain) (Clathrin coat assembly protein AP50) (Clathrin coat-associated protein AP50) (Mu2-adaptin) (Plasma membrane adaptor AP-2 50 kDa protein)
P28650	Adss1	-0.502098	0.615067	-0.186658	0.851018	0.442741	0.657084	Adenylosuccinate synthetase isozyme 1 (AMPSase 1) (AdSS 1) (EC 6.3.4.4) (Adenylosuccinate synthetase like 1) (Adenylosuccinate synthetase, basic isozyme) (Adenylosuccinate synthetase, muscle isozyme) (M-type adenylosuccinate synthetase) (IMP--aspartate ligase 1)
P68254	Ywhaq	0.190247	0.615564	0.0480775	0.898508	0.701036	0.081785	14-3-3 protein theta (14-3-3 protein tau)
Q99KJ8	Dctn2	-0.0612301	0.61558	-0.1888	0.137941	0.00373864	0.975408	Dynactin subunit 2 (50 kDa dynein-associated polypeptide) (Dynactin complex 50 kDa subunit) (DCTN-50) (Growth cone membrane protein 23-48K) (GMP23-48K) (p50 dynamitin)
P51437	Camp	0.171519	0.615842	0.182611	0.593469	0.52148	0.143308	Cathelicidin antimicrobial peptide (Cathelin-like protein) (CLP) [Cleaved into: Cathelin-related antimicrobial peptide (Cramp)]
A2ARP8	Map1a	0.051596	0.616846	-0.00237697	0.981511	-0.0209167	0.838552	Microtubule-associated protein 1 A
Q91XV3	Basp1	0.124987	0.618136	0.202305	0.423687	0.304695	0.236023	Brain acid soluble protein 1 (22 kDa neuronal tissue-enriched acidic protein) (Neuronal axonal membrane protein NAP-22)
P05063	Aldoc	-0.186272	0.618259	-0.308619	0.413291	-0.142822	0.701778	Fructose-bisphosphate aldolase C (EC 4.1.2.13) (Aldolase 3) (Brain-type aldolase) (Scrapie-responsive protein 2) (Zebrin II)
Q9DCD0	Pgd	-0.130948	0.618391	-0.0724266	0.782134	-0.212321	0.423236	6-phosphogluconate dehydrogenase, decarboxylating (EC 1.1.1.44)
E9Q6L0	Clasp1	0.152124	0.619096	-0.0681295	0.823073	0.277336	0.370538	CLIP associating protein 1
A2AUR5	Pter	-0.104506	0.619322	-0.284355	0.190488	-0.0771829	0.713018	Phosphotriesterase-related protein (Parathion hydrolase-related protein)
Q9DCH4	Eif3f	0.0921559	0.620412	-0.15603	0.406261	-0.114061	0.541011	Eukaryotic translation initiation factor 3 subunit F (eIF3f) (Deubiquitinating enzyme eIF3f) (EC 3.4.19.12) (Eukaryotic translation initiation factor 3 subunit 5) (eIF-3-epsilon) (eIF3 p47)
Q9JMG1	Edf1	-0.240899	0.620745	0.59716	0.231982	-0.0212636	0.964981	Endothelial differentiation-related factor 1 (EDF-1) (Multiprotein-bridging factor 1) (MBF1)
P62281	Rps11	-0.127896	0.621313	-0.00219828	0.99319	-0.0301583	0.906808	Small ribosomal subunit protein uS17 (40S ribosomal protein S11)
P06745	Gpi	-0.176328	0.621895	0.0966606	0.78613	-0.0921758	0.7958	Glucose-6-phosphate isomerase (GPI) (EC 5.3.1.9) (Autocrine motility factor) (AMF) (Neuroleukin) (NLK) (Phosphoglucose isomerase) (PGI) (Phosphohexose isomerase) (PHI)
P17665	Cox7c	0.16584	0.624275	0.0440251	0.896049	0.372475	0.28094	Cytochrome c oxidase subunit 7C, mitochondrial (Cytochrome c oxidase polypeptide VIIc)
A0A1L1SUX8	Thy1	0.0983067	0.624729	0.0233132	0.907201	0.175514	0.387713	Thy-1 membrane glycoprotein (Thy-1 antigen)
Q9CWK8	Snx2	-0.116299	0.626409	-0.0835502	0.725906	-0.120763	0.613367	Sorting nexin-2
A2AVR9	Dynlrb1	0.129476	0.626987	0.0292331	0.912207	0.115982	0.66301	Dynein light chain roadblock
Q80UM7	Mogs	0.133048	0.627452	0.0555277	0.838823	0.392022	0.167959	Mannosyl-oligosaccharide glucosidase (EC 3.2.1.106) (Endoplasmic reticulum alpha-glucosidase I) (ER glu I) (Glucosidase 1) (Glycoprotein-processing glucosidase I)
A0A140T8W1	Col6a5	0.135272	0.6277	-0.164517	0.556265	-0.256527	0.363885	Collagen, type VI, alpha 5
P62869	Elob	0.0527228	0.62919	0.0665344	0.543472	0.178544	0.119172	Elongin-B (EloB) (Elongin 18 kDa subunit) (RNA polymerase II transcription factor SIII subunit B) (SIII p18) (Transcription elongation factor B polypeptide 2)
Q9CR57	Rpl14	-0.162624	0.630267	-0.201726	0.551508	-0.403375	0.244015	Large ribosomal subunit protein eL14 (60S ribosomal protein L14)
P09055	Itgb1	-0.126794	0.630321	-0.134333	0.610345	-0.32358	0.231504	Integrin beta-1 (Fibronectin receptor subunit beta) (VLA-4 subunit beta) (CD antigen CD29)
Q99LF4	Rtcb	0.041682	0.631459	-0.0596215	0.494845	-0.0659548	0.451169	RNA-splicing ligase RtcB homolog (EC 6.5.1.8) (3'-phosphate/5'-hydroxy nucleic acid ligase) (Focal adhesion-associated protein) (FAAP)
P51855	Gss	0.0774775	0.632107	-0.159445	0.331975	0.0541535	0.737263	Glutathione synthetase (GSH synthetase) (GSH-S) (EC 6.3.2.3) (Glutathione synthase)
Q91V61	Sfxn3	-0.105902	0.633366	-0.344734	0.137105	-0.0593038	0.788691	Sideroflexin-3
Q62189	Snrpa	0.069612	0.634844	-0.194871	0.197583	-0.0249378	0.864335	U1 small nuclear ribonucleoprotein A (U1 snRNP A) (U1-A) (U1A)
P62897	Cycs	-0.159261	0.636519	0.076464	0.819855	-0.257875	0.447645	Cytochrome c, somatic
A2AEW5	Gripap1	-0.213781	0.637275	-0.141313	0.754646	-0.273543	0.547506	GRIP1 associated protein 1
Q921G7	Etfdh	-0.0772523	0.638572	-0.219933	0.195217	-0.0676804	0.680375	Electron transfer flavoprotein-ubiquinone oxidoreductase, mitochondrial (ETF-QO) (ETF-ubiquinone oxidoreductase) (EC 1.5.5.1) (Electron-transferring-flavoprotein dehydrogenase) (ETF dehydrogenase)
Q9CQ54	Ndufc2	-0.12875	0.638952	-0.133465	0.626845	-0.198019	0.473378	NADH dehydrogenase [ubiquinone] 1 subunit C2 (Complex I-B14.5b) (CI-B14.5b) (NADH-ubiquinone oxidoreductase subunit B14.5b)
Q6GSS7	Hist2h2aa1;	0.0928291	0.640845	0.131029	0.51216	-0.00833611	0.966427	Histone H2A type 2-A (H2a-614) (H2a-615) (Histone H2A.2)
O88741	Gdap1	-0.0960622	0.642055	0.0918733	0.656512	-0.162868	0.434582	Ganglioside-induced differentiation-associated protein 1 (GDAP1)
Q8K0U4	Hspa12a	-0.109192	0.643395	0.296104	0.222104	0.0917892	0.69676	Heat shock 70 kDa protein 12A
P80313	Cct7	-0.0722853	0.644299	-0.101867	0.517155	-0.115434	0.464077	T-complex protein 1 subunit eta (TCP-1-eta) (CCT-eta)
A0A0A6YWM5	Rab3gap2	0.0748042	0.645597	-0.0786326	0.628958	0.056722	0.726793	RAB3 GTPase activating protein subunit 2
G3UVV4	Hk1	0.0591404	0.646517	-0.0648739	0.615241	-0.10979	0.399675	Hexokinase-1 (EC 2.7.1.1) (Hexokinase type I)
Q62448	Eif4g2	-0.102144	0.647169	-0.0251034	0.910058	0.121407	0.587122	Eukaryotic translation initiation factor 4 gamma 2 (eIF-4-gamma 2) (eIF-4G 2) (eIF4G 2) (Novel APOBEC-1 target 1) (Translation repressor NAT1) (p97)
Q9D1G1	Rab1b	0.0809908	0.647626	0.0210987	0.904824	0.0807703	0.648512	Ras-related protein Rab-1B (EC 3.6.5.2)
Q9QXV0	Pcsk1n	0.153613	0.648085	-0.303339	0.373495	0.116274	0.729236	ProSAAS (IA-4) (Proprotein convertase subtilisin/kexin type 1 inhibitor) (Proprotein convertase 1 inhibitor) (pro-SAAS) [Cleaved into: KEP; Big SAAS (b-SAAS); Little SAAS (l-SAAS); Big PEN-LEN (b-PEN-LEN) (SAAS CT(1-49)); PEN; PEN-20; PEN-19; Little LEN (l-LEN); Big LEN (b-LEN) (BigLEN) (SAAS CT(25-40))]
P63024	Vamp3	0.0924548	0.649084	-0.219817	0.288923	0.090651	0.655428	Vesicle-associated membrane protein 3 (VAMP-3) (Cellubrevin) (CEB) (Synaptobrevin-3)
Q9CZ30	Ola1	-0.104317	0.651205	-0.0157488	0.94535	-0.30832	0.195675	Obg-like ATPase 1 (GTP-binding protein 9)
Q64105	Spr	-0.0592436	0.651288	-0.229999	0.0971162	-0.0935032	0.47848	Sepiapterin reductase (SPR) (EC 1.1.1.153)
Q61937	Npm1	0.0685987	0.652217	-0.118991	0.438313	0.0887366	0.561046	Nucleophosmin (NPM) (Nucleolar phosphoprotein B23) (Nucleolar protein NO38) (Numatrin)
Q9JIQ3	Diablo	-0.125158	0.653461	-0.577905	0.0549601	0.00541797	0.984427	Diablo IAP-binding mitochondrial protein (Diablo homolog, mitochondrial) (Direct IAP-binding protein with low pI) (Second mitochondria-derived activator of caspase) (Smac) [Cleaved into: Diablo IAP-binding mitochondrial protein, cleaved form]
Q8VDQ8	Sirt2	-0.191583	0.655341	-0.119661	0.779847	0.0550341	0.897574	NAD-dependent protein deacetylase sirtuin-2 (EC 2.3.1.286) (NAD-dependent protein defatty-acylase sirtuin-2) (EC 2.3.1.-) (Regulatory protein SIR2 homolog 2) (SIR2-like protein 2) (mSIR2L2)
P08228	Sod1	0.129044	0.655951	-0.013031	0.963964	0.0307085	0.915228	Superoxide dismutase [Cu-Zn] (EC 1.15.1.1)
D3YWF6	Otub1	0.161794	0.656254	0.0963999	0.790298	0.519646	0.168398	ubiquitinyl hydrolase 1 (EC 3.4.19.12)
Q60634	Flot2	0.0696005	0.656746	-0.196546	0.222419	-0.132857	0.401444	Flotillin-2 (Epidermal surface antigen) (ESA) (Membrane component chromosome 17 surface marker 1 homolog)
A0A1L1STE4	Ilf3	0.0710151	0.656969	0.127314	0.43019	-0.0251507	0.87456	Interleukin enhancer binding factor 3
Q3TCN2	Plbd2	-0.127068	0.657632	-0.0490341	0.863723	-0.100022	0.726779	Putative phospholipase B-like 2 (EC 3.1.1.-) (66.3 kDa protein) (76 kDa protein) (p76) (LAMA-like protein 2) (Lamina ancestor homolog 2) (Phospholipase B domain-containing protein 2) [Cleaved into: Putative phospholipase B-like 2 28 kDa form; Putative phospholipase B-like 2 40 kDa form; Putative phospholipase B-like 2 15 kDa form]
P63321	Rala	0.0895349	0.65827	-0.0684341	0.734868	-0.171961	0.400832	Ras-related protein Ral-A (EC 3.6.5.2)
P97461	Rps5	0.133716	0.658452	0.316729	0.304113	-0.252422	0.408963	Small ribosomal subunit protein uS7 (40S ribosomal protein S5) [Cleaved into: Small ribosomal subunit protein uS7, N-terminally processed]
A0A1D5RLD8	Gapdhrt2	-0.23543	0.660637	-0.0183512	0.972587	0.00848365	0.987325	Glyceraldehyde-3-phosphate dehydrogenase (EC 1.2.1.12)
P11798	Camk2a	-0.0713971	0.664272	0.286061	0.0999191	-0.0636182	0.698714	Calcium/calmodulin-dependent protein kinase type II subunit alpha (CaM kinase II subunit alpha) (CaMK-II subunit alpha) (EC 2.7.11.17)
A0A571BEC9	Plin4	-0.251932	0.666816	-0.25833	0.658949	-0.0166224	0.977248	Perilipin 4
Q9JLJ2	Aldh9a1	0.048282	0.666949	-0.0340252	0.761222	-0.0833769	0.460887	4-trimethylaminobutyraldehyde dehydrogenase (TMABA-DH) (TMABADH) (EC 1.2.1.47) (Aldehyde dehydrogenase family 9 member A1) (EC 1.2.1.3) (Formaldehyde dehydrogenase) (EC 1.2.1.46) (Gamma-aminobutyraldehyde dehydrogenase) (EC 1.2.1.19)
Q8BVE3	Atp6v1h	0.0619534	0.667071	-0.18455	0.21354	0.042684	0.76647	V-type proton ATPase subunit H (V-ATPase subunit H) (Vacuolar proton pump subunit H)
B1ARA5	Rpl26	0.107544	0.667111	-0.0640495	0.797316	-0.0523936	0.833525	Large ribosomal subunit protein uL24 (60S ribosomal protein L26)
O88543	Cops3	0.0972518	0.669532	-0.197532	0.39169	0.184025	0.423927	COP9 signalosome complex subunit 3 (SGN3) (Signalosome subunit 3) (JAB1-containing signalosome subunit 3)
Q99JY9	Actr3	0.161109	0.670076	0.400523	0.298949	0.573518	0.146005	Actin-related protein 3 (Actin-like protein 3)
Q9WU78	Pdcd6ip	0.0402568	0.670912	0.00339109	0.971338	0.0273813	0.772119	Programmed cell death 6-interacting protein (ALG-2-interacting protein 1) (ALG-2-interacting protein X) (E2F1-inducible protein) (Eig2)
P48962	Slc25a4	-0.130001	0.673597	0.21794	0.483082	0.281601	0.368135	ADP/ATP translocase 1 (ADP,ATP carrier protein 1) (ADP,ATP carrier protein, heart/skeletal muscle isoform T1) (Adenine nucleotide translocator 1) (ANT 1) (Solute carrier family 25 member 4)
Q01768	Nme2	0.0920551	0.673835	-0.0186755	0.931704	0.226927	0.308522	Nucleoside diphosphate kinase B (NDK B) (NDP kinase B) (EC 2.7.4.6) (Histidine protein kinase NDKB) (EC 2.7.13.3) (P18) (nm23-M2)
P08121	Col3a1	0.310348	0.674439	0.789629	0.294831	0.08133	0.912034	Collagen alpha-1(III) chain
Q8BSH9	Nap1l1	0.118647	0.675829	0.155379	0.584955	-0.295408	0.306945	Nucleosome assembly protein 1-like 1
Q91VW3	Sh3bgrl3	0.045188	0.676496	-0.0882498	0.419958	-0.0297266	0.783263	SH3 domain-binding glutamic acid-rich-like protein 3
P70168	Kpnb1	-0.103436	0.676728	0.0717657	0.771942	-0.223802	0.373425	Importin subunit beta-1 (Karyopherin subunit beta-1) (Nuclear factor p97) (Pore targeting complex 97 kDa subunit) (PTAC97) (SCG)
Q8JZK9	Hmgcs1	-0.183908	0.678005	0.598837	0.191112	-0.0178152	0.9678	Hydroxymethylglutaryl-CoA synthase, cytoplasmic (HMG-CoA synthase) (EC 2.3.3.10) (3-hydroxy-3-methylglutaryl coenzyme A synthase)
P68372	Tubb4b	-0.0672753	0.679318	0.0542191	0.738685	-0.00268971	0.986765	Tubulin beta-4B chain (Tubulin beta-2C chain)
Q99104	Myo5a	-0.0662971	0.680496	-0.202107	0.222558	-0.0616154	0.701796	Unconventional myosin-Va (Dilute myosin heavy chain, non-muscle)
D3Z0S1	Anxa4	0.138911	0.682907	-0.18649	0.584481	-0.281329	0.413163	Annexin
A0A1B0GR78	Stim1	-0.0451292	0.684593	-0.0214376	0.846575	-0.0941101	0.402433	Stromal interaction molecule 1
D3YWR7	Qdpr	0.107666	0.686468	-0.0431572	0.871086	0.126742	0.635122	Quinoid dihydropteridine reductase
Z4YJL4	Tnks1bp1	0.0814325	0.686492	-0.257956	0.214705	-0.0246109	0.902603	Tankyrase 1 binding protein 1
P21550	Eno3	-0.400087	0.689879	-0.060098	0.952045	0.133195	0.893999	Beta-enolase (EC 4.2.1.11) (2-phospho-D-glycerate hydro-lyase) (Enolase 3) (Muscle-specific enolase) (MSE) (Skeletal muscle enolase)
P10107	Anxa1	0.153759	0.690272	0.256862	0.508175	-0.237267	0.540508	Annexin A1 (Annexin I) (Annexin-1) (Calpactin II) (Calpactin-2) (Chromobindin-9) (Lipocortin I) (Phospholipase A2 inhibitory protein) (p35) [Cleaved into: Annexin Ac2-26]
Q8JZQ2	Afg3l2	-0.0928018	0.691245	-0.0957062	0.682167	-0.137384	0.558136	Mitochondrial inner membrane m-AAA protease component AFG3L2 (EC 3.4.24.-) (EC 3.6.-.-) (AFG3-like protein 2)
Q9DCC5	Cbx3	-0.0726767	0.69317	-0.128255	0.489286	-0.201723	0.28384	Cbx3 protein (Chromobox 3)
Q93092	Taldo1	-0.115602	0.694989	0.222432	0.454558	-0.131061	0.656962	Transaldolase (EC 2.2.1.2)
Q9EQ06	Hsd17b11	0.127402	0.695995	-0.164574	0.61459	-0.0641305	0.843661	Estradiol 17-beta-dehydrogenase 11 (EC 1.1.1.62) (17-beta-hydroxysteroid dehydrogenase 11) (17-beta-HSD 11) (17bHSD11) (17betaHSD11) (17-beta-hydroxysteroid dehydrogenase XI) (17-beta-HSD XI) (17betaHSDXI) (Dehydrogenase/reductase SDR family member 8)
A0A087WSL5	Tuba4a	-0.336824	0.698935	-1.38382	0.129557	0.4983	0.568673	Tubulin, alpha 4A
Q923T9	Camk2g	0.0597841	0.704326	-0.015522	0.921286	0.074005	0.63908	Calcium/calmodulin-dependent protein kinase type II subunit gamma (CaM kinase II subunit gamma) (CaMK-II subunit gamma) (EC 2.7.11.17)
Q8K310	Matr3	-0.0819474	0.704877	-0.146433	0.501406	-0.166997	0.444576	Matrin-3
Q8C166	Cpne1	-0.0794319	0.707	-0.153536	0.471133	-0.206642	0.336361	Copine-1 (Copine I)
P28660	Nckap1	0.0607427	0.707736	0.00916386	0.954763	0.0196996	0.902967	Nck-associated protein 1 (NAP 1) (Brain protein H19) (MH19) (Membrane-associated protein HEM-2) (p125Nap1)
O54724	Cavin1	0.0678565	0.710229	0.0509987	0.779781	-0.0404967	0.824185	Caveolae-associated protein 1 (Cav-p60) (Cavin-1) (Polymerase I and transcript release factor)
Q62009	Postn	0.0829861	0.711852	0.158996	0.482527	0.152961	0.498968	Periostin (PN) (Osteoblast-specific factor 2) (OSF-2)
P10649	Gstm1	0.139129	0.712006	0.185161	0.62399	-0.174068	0.64472	Glutathione S-transferase Mu 1 (EC 2.5.1.18) (GST 1-1) (GST class-mu 1) (Glutathione S-transferase GT8.7) (pmGT10)
P20029	Hspa5	0.0405271	0.713569	-0.0365959	0.740162	-0.0208548	0.849864	Endoplasmic reticulum chaperone BiP (EC 3.6.4.10) (78 kDa glucose-regulated protein) (GRP-78) (Binding-immunoglobulin protein) (BiP) (Heat shock protein 70 family protein 5) (HSP70 family protein 5) (Heat shock protein family A member 5) (Immunoglobulin heavy chain-binding protein)
Q9D6J5	Ndufb8	-0.100487	0.715101	-0.26924	0.336379	0.0375528	0.891231	NADH dehydrogenase [ubiquinone] 1 beta subcomplex subunit 8, mitochondrial (Complex I-ASHI) (CI-ASHI) (NADH-ubiquinone oxidoreductase ASHI subunit)
Q9JLM8	Dclk1	0.0974462	0.715227	0.152226	0.570293	-0.021477	0.935735	Serine/threonine-protein kinase DCLK1 (EC 2.7.11.1) (Doublecortin-like and CAM kinase-like 1) (Doublecortin-like kinase 1)
G3X9U9	Fis1	0.0471791	0.716475	-0.298759	0.0363915	0.118992	0.366791	Mitochondrial fission 1 protein
P51881	Slc25a5	-0.075183	0.717956	-0.157853	0.452497	-0.151941	0.469214	ADP/ATP translocase 2 (ADP,ATP carrier protein 2) (Adenine nucleotide translocator 2) (ANT 2) (Solute carrier family 25 member 5) [Cleaved into: ADP/ATP translocase 2, N-terminally processed]
Q64475	H2bc3	-0.160668	0.718273	0.196939	0.658783	-0.355107	0.430168	Histone H2B type 1-B (H2B-clustered histone 3) (h2B-143)
P80314	Cct2	0.0472069	0.718973	-0.155412	0.248501	0.0259015	0.843188	T-complex protein 1 subunit beta (TCP-1-beta) (CCT-beta)
P23953	Ces1c	-0.215036	0.719037	0.184896	0.756906	0.108718	0.85538	Carboxylesterase 1C (EC 3.1.1.1) (Liver carboxylesterase N) (Lung surfactant convertase) (PES-N)
O08532	Cacna2d1	-0.170053	0.71942	-0.411638	0.390787	0.0657327	0.889302	Voltage-dependent calcium channel subunit alpha-2/delta-1 (Voltage-gated calcium channel subunit alpha-2/delta-1) [Cleaved into: Voltage-dependent calcium channel subunit alpha-2-1; Voltage-dependent calcium channel subunit delta-1]
H7BX88	Crat	-0.14838	0.719421	-0.175143	0.671883	-0.132278	0.748642	Carnitine acetyltransferase
E9Q9E1	Eif4g1	0.0689891	0.720052	-0.187423	0.338504	0.0417019	0.828195	Eukaryotic translation initiation factor 4, gamma 1
P63094	Gnas	-0.141893	0.720357	0.0953533	0.809608	-0.386267	0.33809	Guanine nucleotide-binding protein G(s) subunit alpha isoforms short (EC 3.6.5.-) (Adenylate cyclase-stimulating G alpha protein)
Q3U0V1	Khsrp	0.0515442	0.72038	-0.232526	0.124172	0.00608037	0.966227	Far upstream element-binding protein 2 (FUSE-binding protein 2) (KH type-splicing regulatory protein) (KSRP)
P18760	Cfl1	-0.0749767	0.720705	0.0725336	0.729397	-0.199571	0.34913	Cofilin-1 (Cofilin, non-muscle isoform)
Q9JIX8	Acin1	0.0708463	0.720891	-0.266683	0.193684	-0.114842	0.564229	Apoptotic chromatin condensation inducer in the nucleus (Acinus)
P61750	Arf4	0.0881645	0.721192	0.0952506	0.699962	0.0968597	0.695177	ADP-ribosylation factor 4
P12970	Rpl7a	-0.092167	0.721711	0.125536	0.628384	-0.178813	0.492782	Large ribosomal subunit protein eL8 (60S ribosomal protein L7a) (Surfeit locus protein 3)
S4R1J9	Ank2	-0.0953215	0.721968	0.0429539	0.872334	-0.238009	0.380921	Ankyrin 2, brain
P63325	Rps10	0.0477906	0.722395	0.0146499	0.913067	0.0536489	0.690242	Small ribosomal subunit protein eS10 (40S ribosomal protein S10)
Q9Z204	Hnrnpc	0.0805747	0.723227	-0.202133	0.380952	0.0556143	0.806621	Heterogeneous nuclear ribonucleoproteins C1/C2 (hnRNP C1/C2)
Q924B0	Impa1	-0.0850011	0.723514	-0.48919	0.05916	0.00236183	0.992136	Inositol-1-monophosphatase (EC 3.1.3.25)
Q99JI6	Rap1b	-0.141275	0.723919	0.0658621	0.868928	-0.355983	0.380121	Ras-related protein Rap-1b (EC 3.6.5.2) (GTP-binding protein smg p21B)
P48722	Hspa4l	-0.0894731	0.725668	0.0410937	0.871701	-0.213655	0.407806	Heat shock 70 kDa protein 4L (Heat shock 70-related protein APG-1) (Osmotic stress protein 94)
O70250	Pgam2	-0.262399	0.728164	0.0517373	0.945227	0.0335982	0.964412	Phosphoglycerate mutase 2 (EC 5.4.2.11) (EC 5.4.2.4) (BPG-dependent PGAM 2) (Muscle-specific phosphoglycerate mutase) (Phosphoglycerate mutase isozyme M) (PGAM-M)
P47964	Rpl36	0.171449	0.728927	0.742713	0.15028	0.112234	0.820271	Large ribosomal subunit protein eL36 (60S ribosomal protein L36)
D3YXK2	Safb	0.0709311	0.729073	-0.160113	0.439068	-0.175376	0.39789	Scaffold attachment factor B1 (SAF-B1)
P09405	Ncl	-0.0624847	0.730136	0.187543	0.310098	-0.142112	0.437545	Nucleolin (Protein C23)
P62774	Mtpn	-0.0611365	0.730892	0.176735	0.328869	0.17017	0.346448	Myotrophin (Granule cell differentiation protein) (Protein V-1)
Q61656	Ddx5	-0.10322	0.731114	-0.266218	0.382133	-0.390732	0.207738	Probable ATP-dependent RNA helicase DDX5 (EC 3.6.4.13) (DEAD box RNA helicase DEAD1) (mDEAD1) (DEAD box protein 5) (RNA helicase p68)
Q91ZZ3	Sncb	-0.150203	0.732461	-0.146332	0.739068	-0.138558	0.752405	Beta-synuclein
A2AEX6	Fhl1	-0.269675	0.732689	0.0281218	0.971517	0.705917	0.378127	Four and a half LIM domains 1
Q52KG9	Cct6a	0.036519	0.733871	0.0550675	0.609315	-0.110694	0.312281	T-complex protein 1 subunit zeta
A0A0A6YX73	Prkar2a	0.104682	0.734339	0.0565116	0.854388	0.35305	0.264135	cAMP-dependent protein kinase type II-alpha regulatory subunit
A0A1L1STE6	Idh3a	-0.121459	0.734398	-0.0966042	0.787085	0.033506	0.92526	Isocitrate dehydrogenase [NAD] subunit, mitochondrial
Q8VDN2	Atp1a1	0.0413411	0.734498	0.0471879	0.698886	-0.0643198	0.599013	Sodium/potassium-transporting ATPase subunit alpha-1 (Na(+)/K(+) ATPase alpha-1 subunit) (EC 7.2.2.13) (Sodium pump subunit alpha-1)
Q6TA13	Kif1a	0.0589039	0.734782	-0.115804	0.508366	-0.0116786	0.946322	Kinesin family member 1A (Kinesin-related microtuble-based motor protein)
A0A140LIU3	Cox6b1	-0.153087	0.735257	0.0998136	0.825262	-0.145189	0.74838	Cytochrome c oxidase subunit 6B1 (Cytochrome c oxidase subunit VIb isoform 1)
O08915	Aip	0.0576939	0.737095	-0.253513	0.15697	-0.0613569	0.721165	AH receptor-interacting protein (AIP) (Aryl-hydrocarbon receptor-interacting protein)
B2RQG2	Phf3	-0.048998	0.737255	-0.264895	0.0881081	-0.290008	0.0648557	PHD finger protein 3
Q922B2	Dars1	0.0711114	0.740229	0.0146377	0.945466	0.222187	0.309918	Aspartate--tRNA ligase, cytoplasmic (EC 6.1.1.12) (Aspartyl-tRNA synthetase) (AspRS)
Q8VHM5	Hnrnpr	-0.0962617	0.740946	0.182595	0.533071	-0.185499	0.526686	Heterogeneous nuclear ribonucleoprotein R
Q9EQK5	Mvp	0.118317	0.742607	0.0687962	0.848333	0.0909969	0.800413	Major vault protein (MVP)
P06728	Apoa4	0.179263	0.743052	-0.0870653	0.873278	0.180381	0.741514	Apolipoprotein A-IV (Apo-AIV) (ApoA-IV) (Apolipoprotein A4)
Q8BHN3	Ganab	0.0399492	0.743221	-0.0544479	0.655884	-0.0352771	0.772256	Neutral alpha-glucosidase AB (EC 3.2.1.207) (Alpha-glucosidase 2) (Glucosidase II subunit alpha)
A2A513	Krt10	-0.0932356	0.744067	-0.455323	0.128705	-0.175628	0.540913	Keratin, type I cytoskeletal 10 (Cytokeratin-10) (Keratin-10)
Q9R0Y5	Ak1	-0.248565	0.744522	-0.123507	0.871149	0.0174543	0.981702	Adenylate kinase isoenzyme 1 (AK 1) (EC 2.7.4.3) (EC 2.7.4.4) (EC 2.7.4.6) (ATP-AMP transphosphorylase 1) (ATP:AMP phosphotransferase) (Adenylate monophosphate kinase) (Myokinase)
O88569	Hnrnpa2b1	0.0790627	0.744811	-0.0107649	0.964572	-0.120428	0.621093	Heterogeneous nuclear ribonucleoproteins A2/B1 (hnRNP A2/B1)
Q9ET22	Dpp7	-0.0828408	0.74515	-0.253316	0.329153	-0.0140334	0.955991	Dipeptidyl peptidase 2 (EC 3.4.14.2) (Dipeptidyl aminopeptidase II) (Dipeptidyl peptidase 7) (Dipeptidyl peptidase II) (DPP II) (Quiescent cell proline dipeptidase)
A0A087WS56	Fn1	0.113786	0.746328	0.198138	0.574975	0.0188811	0.957098	Fibronectin
O35129	Phb2	-0.0676675	0.747193	-0.23816	0.268231	0.014836	0.943537	Prohibitin-2 (B-cell receptor-associated protein BAP37) (Repressor of estrogen receptor activity)
Q61233	Lcp1	0.0337595	0.748227	-0.0930124	0.383302	0.0794446	0.454512	Plastin-2 (65 kDa macrophage protein) (L-plastin) (Lymphocyte cytosolic protein 1) (LCP-1) (pp65)
P61358	Rpl27	0.122626	0.748681	0.829352	0.0466669	0.330985	0.393602	Large ribosomal subunit protein eL27 (60S ribosomal protein L27)
P14602	Hspb1	-0.0444689	0.748768	-0.159727	0.26196	-0.0801897	0.565503	Heat shock protein beta-1 (HspB1) (Growth-related 25 kDa protein) (Heat shock 25 kDa protein) (HSP 25) (Heat shock 27 kDa protein) (HSP 27) (p25)
Q9DBP5	Cmpk1	0.101627	0.749198	-0.0806165	0.799643	0.200183	0.531445	UMP-CMP kinase (EC 2.7.4.14) (Deoxycytidylate kinase) (CK) (dCMP kinase) (Nucleoside-diphosphate kinase) (EC 2.7.4.6) (Uridine monophosphate/cytidine monophosphate kinase) (UMP/CMP kinase) (UMP/CMPK)
P05064	Aldoa	-0.219644	0.74941	-0.0967258	0.887939	0.172661	0.80158	Fructose-bisphosphate aldolase A (EC 4.1.2.13) (Aldolase 1) (Muscle-type aldolase)
Q8K1M6	Dnm1l	0.0463206	0.750508	-0.0482711	0.74042	0.177002	0.237502	Dynamin-1-like protein (EC 3.6.5.5) (Dynamin family member proline-rich carboxyl-terminal domain less) (Dymple) (Dynamin-related protein 1)
Q62093	Srsf2	0.0917088	0.750514	0.042953	0.881416	-0.109975	0.703255	Serine/arginine-rich splicing factor 2 (Protein PR264) (Putative myelin regulatory factor 1) (MRF-1) (Splicing component, 35 kDa) (Splicing factor SC35) (SC-35) (Splicing factor, arginine/serine-rich 2)
P39053	Dnm1	0.0438728	0.750983	-0.0890704	0.522187	-0.115988	0.407451	Dynamin-1 (EC 3.6.5.5) (Dynamin) (Dynamin I)
P62889	Rpl30	-0.0792236	0.751349	-0.086854	0.72842	-0.06557	0.79299	Large ribosomal subunit protein eL30 (60S ribosomal protein L30)
A0A140LHQ9	Synm	0.073634	0.753537	-0.158909	0.501311	-0.0918363	0.695698	Synemin, intermediate filament protein
P29758	Oat	0.0997044	0.755732	-0.166675	0.604374	0.0683795	0.830868	Ornithine aminotransferase, mitochondrial (EC 2.6.1.13) (Ornithine--oxo-acid aminotransferase)
P07310	Ckm	-0.327447	0.756182	-0.274262	0.794688	0.244992	0.816131	Creatine kinase M-type (EC 2.7.3.2) (Creatine kinase M chain) (Creatine phosphokinase M-type) (CPK-M) (M-CK)
Q9ESN6	Trim2	-0.0804537	0.756562	-0.46928	0.0890729	-0.0543529	0.83393	Tripartite motif-containing protein 2 (EC 2.3.2.27) (E3 ubiquitin-protein ligase TRIM2) (Neural activity-related RING finger protein) (RING-type E3 ubiquitin transferase TRIM2)
P84086	Cplx2	0.0437505	0.757103	-0.0378368	0.788992	0.000921041	0.994794	Complexin-2 (921-L) (Complexin II) (CPX II) (Synaphin-1)
P80316	Cct5	0.0392141	0.757156	-0.0847365	0.50719	0.00553695	0.965104	T-complex protein 1 subunit epsilon (TCP-1-epsilon) (CCT-epsilon)
P46978	Stt3a	0.0854446	0.758411	-0.139082	0.617797	0.233729	0.406229	Dolichyl-diphosphooligosaccharide--protein glycosyltransferase subunit STT3A (Oligosaccharyl transferase subunit STT3A) (STT3-A) (EC 2.4.99.18) (B5) (Integral membrane protein 1)
A0A0U1RNT6	Mat2a	-0.106792	0.758515	0.247791	0.479505	-0.270756	0.440678	S-adenosylmethionine synthase (EC 2.5.1.6)
Q99M71	Epdr1	-0.0961407	0.761011	0.142682	0.652482	0.0218091	0.944889	Mammalian ependymin-related protein 1 (MERP-1)
P70195	Psmb7	0.0893955	0.761294	-0.0083263	0.977383	0.116052	0.693704	Proteasome subunit beta type-7 (EC 3.4.25.1) (Macropain chain Z) (Multicatalytic endopeptidase complex chain Z) (Proteasome subunit Z) (Proteasome subunit beta-2) (beta-2)
Q91WS0	Cisd1	-0.0509774	0.76181	-0.0660012	0.695124	-0.17365	0.311631	CDGSH iron-sulfur domain-containing protein 1 (Cysteine transaminase CISD1) (EC 2.6.1.3) (MitoNEET)
Q3U581	Mbnl1	0.0788534	0.762112	0.0753813	0.772254	0.10459	0.688488	Muscleblind like splicing regulator 1
P23116	Eif3a	0.0546166	0.762352	-0.129309	0.477962	0.0375176	0.835277	Eukaryotic translation initiation factor 3 subunit A (eIF3a) (Centrosomin) (Eukaryotic translation initiation factor 3 subunit 10) (eIF-3-theta) (eIF3 p167) (eIF3 p180) (eIF3 p185) (p162)
A0A286YCQ5	Nid2	-0.0326665	0.763513	-0.0653337	0.549655	-0.0846326	0.440688	Nidogen 2
Q9JKC6	Cend1	-0.0512293	0.764323	0.244907	0.168291	0.000749498	0.996493	Cell cycle exit and neuronal differentiation protein 1 (BM88 antigen)
A2ACG7	Rpn2	0.0538644	0.765083	0.0541263	0.763979	0.101315	0.575931	Dolichyl-diphosphooligosaccharide--protein glycosyltransferase subunit 2 (Ribophorin-2)
A0A494BAY0	Vps37c	0.0641811	0.765683	-0.0607898	0.777686	0.286547	0.198471	Vacuolar protein sorting 37C
A0A0G2JGM6	Gc	-0.124342	0.766092	0.181755	0.66435	0.0754621	0.856554	Vitamin D-binding protein (Gc-globulin) (Group-specific component)
Q3TAA8	Pigu	-0.0957564	0.766391	-0.33853	0.303741	0.0784316	0.807619	Phosphatidylinositol glycan anchor biosynthesis, class U
A2ATP6	Myef2	0.0857118	0.766809	-0.140107	0.628933	-0.0838644	0.771676	Myelin basic protein expression factor 2, repressor
Q9CR62	Slc25a11	-0.0938902	0.768188	-0.0530607	0.86754	0.2186	0.496076	Mitochondrial 2-oxoglutarate/malate carrier protein (OGCP) (alpha-oxoglutarate carrier) (Solute carrier family 25 member 11) (SLC25A11)
P61082	Ube2m	0.0936772	0.769407	0.0394059	0.901708	0.396463	0.228462	NEDD8-conjugating enzyme Ubc12 (EC 2.3.2.34) (NEDD8 carrier protein) (Ubiquitin-conjugating enzyme E2 M)
Q9CPT4	Mydgf	-0.055342	0.771844	-0.143608	0.456391	0.210767	0.280727	Myeloid-derived growth factor (MYDGF)
Q3UE92	Xpnpep1	0.0755612	0.773001	-0.00882049	0.973091	0.321867	0.232738	X-prolyl aminopeptidase (aminopeptidase P) 1, soluble
Q9D1R9	Rpl34	-0.111876	0.773327	0.385299	0.330306	-0.106189	0.78452	Large ribosomal subunit protein eL34 (60S ribosomal protein L34)
Q14AA6	1700009N14Rik	-0.137124	0.773534	0.193618	0.685043	-0.297223	0.535473	GTP-binding nuclear protein Ran
P60202	Plp1	-0.207164	0.77369	0.58512	0.422348	0.242504	0.736581	Myelin proteolipid protein (PLP) (Lipophilin)
P51863	Atp6v0d1	-0.0948454	0.774743	-0.0279692	0.932637	0.164425	0.621037	V-type proton ATPase subunit d 1 (V-ATPase subunit d 1) (P39) (Physophilin) (V-ATPase 40 kDa accessory protein) (V-ATPase AC39 subunit) (Vacuolar proton pump subunit d 1)
P61161	Actr2	-0.0382366	0.775312	-0.0956	0.479437	0.0870611	0.518788	Actin-related protein 2 (Actin-like protein 2)
P30416	Fkbp4	-0.061374	0.776379	-0.166222	0.446646	-0.215567	0.327669	Peptidyl-prolyl cis-trans isomerase FKBP4 (PPIase FKBP4) (EC 5.2.1.8) (52 kDa FK506-binding protein) (52 kDa FKBP) (FKBP-52) (59 kDa immunophilin) (p59) (FK506-binding protein 4) (FKBP-4) (FKBP59) (HSP-binding immunophilin) (HBI) (Immunophilin FKBP52) (Rotamase) [Cleaved into: Peptidyl-prolyl cis-trans isomerase FKBP4, N-terminally processed]
Q9QYB5	Add3	0.0729476	0.777976	-0.23479	0.371606	-0.281551	0.287488	Gamma-adducin (Adducin-like protein 70)
A0A1B0GT40	Msra	-0.0499223	0.778314	-0.39198	0.0431525	-0.0929559	0.601669	peptide-methionine (S)-S-oxide reductase (EC 1.8.4.11) (Peptide-methionine (S)-S-oxide reductase) (Protein-methionine-S-oxide reductase)
P17426	Ap2a1	-0.0714788	0.778533	-0.260662	0.314882	-0.307037	0.240273	AP-2 complex subunit alpha-1 (100 kDa coated vesicle protein A) (Adaptor protein complex AP-2 subunit alpha-1) (Adaptor-related protein complex 2 subunit alpha-1) (Alpha-adaptin A) (Alpha1-adaptin) (Clathrin assembly protein complex 2 alpha-A large chain) (Plasma membrane adaptor HA2/AP2 adaptin alpha A subunit)
P70232	Chl1	0.0723835	0.778788	-0.121706	0.637748	-0.0840163	0.744538	Neural cell adhesion molecule L1-like protein (Cell adhesion molecule with homology to L1CAM) (Chl1-like protein) (Close homolog of L1) [Cleaved into: Processed neural cell adhesion molecule L1-like protein]
P18872	Gnao1	-0.0703486	0.779914	-0.335203	0.198296	0.030167	0.904491	Guanine nucleotide-binding protein G(o) subunit alpha (EC 3.6.5.-)
Q3UZG4	Aimp1	-0.0424727	0.780716	0.141074	0.36296	-0.0587919	0.700412	Aminoacyl tRNA synthetase complex-interacting multifunctional protein 1
D3Z6W1	Map6	0.0589836	0.781448	0.122814	0.565623	0.0742121	0.727297	Microtubule-associated protein 6
P11499	Hsp90ab1	-0.033215	0.781507	-0.0163369	0.891355	0.0784189	0.515728	Heat shock protein HSP 90-beta (Heat shock 84 kDa) (HSP 84) (HSP84) (Tumor-specific transplantation 84 kDa antigen) (TSTA)
Q9CQJ8	Ndufb9	0.101771	0.782491	-0.0571785	0.876599	-0.164644	0.655993	NADH dehydrogenase [ubiquinone] 1 beta subcomplex subunit 9 (Complex I-B22) (CI-B22) (NADH-ubiquinone oxidoreductase B22 subunit)
G5E829	Atp2b1	0.0796199	0.782755	-0.330843	0.264038	-0.387392	0.195159	Plasma membrane calcium-transporting ATPase 1 (EC 7.2.2.10) (Plasma membrane calcium ATPase isoform 1) (PMCA1) (Plasma membrane calcium pump isoform 1)
Q9EP69	Sacm1l	0.0329782	0.784024	0.188336	0.135413	-0.0992558	0.415383	Phosphatidylinositol-3-phosphatase SAC1 (EC 3.1.3.64) (Phosphatidylinositol-4-phosphate phosphatase) (Suppressor of actin mutations 1-like protein)
P21126	Ubl4a	0.0983142	0.784242	-0.092675	0.796301	0.346516	0.343174	Ubiquitin-like protein 4A (Ubiquitin-like protein GDX)
E9QKR0	Gnb2	0.0635311	0.787208	0.171783	0.469791	-0.126091	0.593822	Guanine nucleotide binding protein (G protein), beta 2
Q9D1A2	Cndp2	-0.0573452	0.787233	-0.100524	0.637208	0.133067	0.533899	Cytosolic non-specific dipeptidase (EC 3.4.13.18) (CNDP dipeptidase 2) (Glutamate carboxypeptidase-like protein 1) (Threonyl dipeptidase)
Q9JIG8	Praf2	-0.0729167	0.78802	-0.21325	0.43695	0.0191389	0.943654	PRA1 family protein 2
O55042	Snca	0.0792122	0.788737	-0.221429	0.4585	0.110786	0.708252	Alpha-synuclein (Non-A beta component of AD amyloid) (Non-A4 component of amyloid precursor) (NACP)
Q9JJU8	Sh3bgrl	0.102691	0.790559	0.279862	0.473447	-0.048478	0.900108	Adapter Sh3bgrl (SH3 domain-binding glutamic acid-rich-like protein 1)
P62806	H4c1	0.0783615	0.790727	-0.0565789	0.847945	-0.0251511	0.932032	Histone H4
Q9DC51	Gnai3	0.0652791	0.790988	-0.120162	0.626895	-0.143587	0.562175	Guanine nucleotide-binding protein G(i) subunit alpha-3 (G(i) alpha-3)
Q76MZ3	Ppp2r1a	-0.0186867	0.792098	-0.0455706	0.523395	0.0316108	0.656568	Serine/threonine-protein phosphatase 2A 65 kDa regulatory subunit A alpha isoform (PP2A subunit A isoform PR65-alpha) (PP2A subunit A isoform R1-alpha)
P97351	Rps3a	0.0518601	0.792954	0.133578	0.502522	0.0770229	0.697174	Small ribosomal subunit protein eS1 (40S ribosomal protein S3a) (Protein TU-11)
Q9QXK3	Copg2	-0.0583659	0.794277	-0.153213	0.497317	-0.147484	0.513235	Coatomer subunit gamma-2 (Gamma-2-coat protein) (Gamma-2-COP)
P62761	Vsnl1	0.0535848	0.795913	0.0281262	0.8919	0.204981	0.331669	Visinin-like protein 1 (VILIP) (Neural visinin-like protein 1) (NVL-1) (NVP-1)
Q80WW9	Ddrgk1	0.0653791	0.796364	-0.138156	0.587383	0.0613608	0.808597	DDRGK domain-containing protein 1 (UFM1-binding and PCI domain-containing protein 1)
F6QYF8	Npepps	0.0498677	0.796981	-0.0528569	0.785138	0.126808	0.516231	Aminopeptidase (EC 3.4.11.-)
P08074	Cbr2	0.119096	0.798786	0.155912	0.738841	-0.29649	0.528642	Carbonyl reductase [NADPH] 2 (EC 1.1.1.184) (Adipocyte protein P27) (AP27) (Lung carbonyl reductase) (LCR) (NADPH-dependent carbonyl reductase 2)
A9JEI5	Tollip	0.0286272	0.800711	0.106254	0.356998	0.121276	0.295697	Toll interacting protein
Q9DB15	Mrpl12	-0.0609372	0.801247	-0.128307	0.597789	-0.173107	0.478726	Large ribosomal subunit protein bL12m (39S ribosomal protein L12, mitochondrial) (L12mt) (MRP-L12)
Q9WTI7	Myo1c	0.0411892	0.802818	-0.0384407	0.815699	-0.0850923	0.607521	Unconventional myosin-Ic (Myosin I beta) (MMI-beta) (MMIb)
P61164	Actr1a	-0.0240901	0.803642	-0.0254827	0.792575	-0.124665	0.212924	Alpha-centractin (Centractin) (ARP1) (Actin-RPV) (Centrosome-associated actin homolog)
P62267	Rps23	-0.0808464	0.803834	0.302666	0.360507	-0.102177	0.753767	Small ribosomal subunit protein uS12 (40S ribosomal protein S23)
Q8R317	Ubqln1	0.0603837	0.804266	-0.211689	0.391853	-0.0449252	0.853627	Ubiquilin-1 (Protein linking IAP with cytoskeleton 1) (PLIC-1)
A0A1W2P869	Sar1a	-0.071387	0.804846	0.442524	0.143348	-0.108507	0.707723	small monomeric GTPase (EC 3.6.5.2)
Q9ER00	Stx12	0.0691481	0.805003	0.0650826	0.81623	-0.496637	0.0949392	Syntaxin-12
P14094	Atp1b1	-0.0383431	0.80565	0.0831589	0.59537	0.0322658	0.835913	Sodium/potassium-transporting ATPase subunit beta-1 (Sodium/potassium-dependent ATPase subunit beta-1)
E9QMY1	Cd200	0.0544729	0.806205	0.0265311	0.904797	-0.149906	0.503192	CD200 molecule
P11983	Tcp1	0.0255993	0.806406	-0.163199	0.136195	-0.0315179	0.763015	T-complex protein 1 subunit alpha (TCP-1-alpha) (CCT-alpha) (Tailless complex polypeptide 1A) (TCP-1-A) (Tailless complex polypeptide 1B) (TCP-1-B)
A0A338P699	Kng2	0.187731	0.8076	0.07068	0.926868	0.0993269	0.897385	Kininogen 2
Q9CZ44	Nsfl1c	0.048811	0.808368	-0.066171	0.742577	0.212172	0.302322	NSFL1 cofactor p47 (p97 cofactor p47)
A0A1L1SSH9	Sparc	0.0307196	0.809914	0.0327615	0.797579	0.286834	0.040488	SPARC (Osteonectin) (Secreted protein acidic and rich in cysteine)
P14685	Psmd3	0.0637097	0.810767	0.2516	0.352798	-0.0142562	0.957221	26S proteasome non-ATPase regulatory subunit 3 (26S proteasome regulatory subunit RPN3) (26S proteasome regulatory subunit S3) (Proteasome subunit p58) (Transplantation antigen P91A) (Tum-P91A antigen)
F6ZKC7	Cstf2	0.0388246	0.813904	-0.18879	0.264678	0.0108514	0.947486	Cleavage stimulation factor, 3' pre-RNA subunit 2
Q8WTY4	Ciapin1	0.0490278	0.814074	-0.149891	0.476468	-0.117379	0.575547	Anamorsin (Cytokine-induced apoptosis inhibitor 1) (Fe-S cluster assembly protein DRE2 homolog)
A0A1L1SSA8	Tmem205	-0.0593761	0.814843	-0.125723	0.62142	0.0479222	0.850026	Transmembrane protein 205
P63158	Hmgb1	-0.0397928	0.816485	0.0328246	0.848133	-0.144997	0.404319	High mobility group protein B1 (High mobility group protein 1) (HMG-1)
P11531	Dmd	0.0377043	0.816786	-0.125355	0.446339	-0.026882	0.868728	Dystrophin
P14152	Mdh1	-0.0608986	0.81732	-0.0716944	0.785758	-0.0162873	0.950686	Malate dehydrogenase, cytoplasmic (EC 1.1.1.37) (Aromatic alpha-keto acid reductase) (KAR) (EC 1.1.1.96) (Cytosolic malate dehydrogenase)
P70349	Hint1	-0.109627	0.817905	0.404135	0.402627	-0.16757	0.725291	Adenosine 5'-monophosphoramidase HINT1 (EC 3.9.1.-) (Desumoylating isopeptidase HINT1) (EC 3.4.22.-) (Histidine triad nucleotide-binding protein 1) (Protein kinase C inhibitor 1) (Protein kinase C-interacting protein 1) (PKCI-1)
Q61753	Phgdh	0.0377588	0.819299	-0.00931714	0.954999	0.180291	0.286691	D-3-phosphoglycerate dehydrogenase (3-PGDH) (EC 1.1.1.95) (A10)
Q9JMG7	Hdgfl3	-0.0260705	0.819427	-0.0911216	0.430629	-0.128628	0.272039	Hepatoma-derived growth factor-related protein 3 (HRP-3)
Q99KE1	Me2	0.0523643	0.820397	-0.0291002	0.899521	0.234483	0.319209	NAD-dependent malic enzyme, mitochondrial (NAD-ME) (EC 1.1.1.38) (Malic enzyme 2)
Q99KV1	Dnajb11	0.0616347	0.820651	-0.137919	0.613508	0.0169185	0.950329	DnaJ homolog subfamily B member 11 (APOBEC1-binding protein 2) (ABBP-2) (ER-associated DNAJ) (ER-associated Hsp40 co-chaperone) (Endoplasmic reticulum DNA J domain-containing protein 3) (ER-resident protein ERdj3) (ERdj3) (ERj3p)
Q00623	Apoa1	0.143838	0.820741	-0.0269982	0.966039	-0.0899485	0.887243	Apolipoprotein A-I (Apo-AI) (ApoA-I) (Apolipoprotein A1) [Cleaved into: Proapolipoprotein A-I (ProapoA-I); Truncated apolipoprotein A-I]
A0A1D5RMM7	Hip1	0.0349972	0.821609	-0.102359	0.51304	0.092199	0.555056	Huntingtin interacting protein 1
Q3UBX0	Tmem109	0.0430047	0.822194	-0.0592249	0.757183	-0.150452	0.437255	Voltage-gated monoatomic cation channel TMEM109 (Mitsugumin-23) (Mg23) (Transmembrane protein 109)
Q8BJS4	Sun2	-0.0408663	0.823255	-0.125649	0.4961	0.112604	0.541092	SUN domain-containing protein 2 (Protein unc-84 homolog B) (Sad1/unc-84 protein-like 2)
P27659	Rpl3	0.0489133	0.824301	0.144936	0.514062	0.161919	0.467008	Large ribosomal subunit protein uL3 (60S ribosomal protein L3) (J1 protein)
P82347	Sgcd	0.0374142	0.824349	-0.183796	0.286907	-0.0481434	0.775333	Delta-sarcoglycan (Delta-SG) (35 kDa dystrophin-associated glycoprotein) (35DAG)
P45878	Fkbp2	-0.0636523	0.828454	0.0912506	0.756329	-0.116482	0.692406	Peptidyl-prolyl cis-trans isomerase FKBP2 (PPIase FKBP2) (EC 5.2.1.8) (13 kDa FK506-binding protein) (13 kDa FKBP) (FKBP-13) (FK506-binding protein 2) (FKBP-2) (Immunophilin FKBP13) (Rotamase)
Q8CHC4	Synj1	0.0319141	0.82874	-0.217589	0.157579	-0.0254149	0.863179	Synaptojanin-1 (EC 3.1.3.36) (Synaptic inositol 1,4,5-trisphosphate 5-phosphatase 1)
P99026	Psmb4	0.0356498	0.828999	0.0812234	0.624103	0.0175782	0.915123	Proteasome subunit beta type-4 (Low molecular mass protein 3) (Macropain beta chain) (Multicatalytic endopeptidase complex beta chain) (Proteasome beta chain) (Proteasome chain 3) (Proteasome subunit beta-7) (beta-7)
P62242	Rps8	-0.0441946	0.829179	0.0179839	0.92998	0.101576	0.621463	Small ribosomal subunit protein eS8 (40S ribosomal protein S8)
P62849	Rps24	0.0653618	0.831393	0.284874	0.361629	-0.034163	0.911327	Small ribosomal subunit protein eS24 (40S ribosomal protein S24)
A2APX3	Cst3	-0.0287905	0.831541	-0.169314	0.225223	-0.0251062	0.8528	Cystatin C
Q07076	Anxa7	0.0339864	0.83198	-0.061415	0.702054	0.0386883	0.80921	Annexin A7 (Annexin VII) (Annexin-7) (Synexin)
A0A0R4J0X5	Serpina1c	-0.190319	0.833069	0.295513	0.743802	-0.316357	0.726521	Serine (or cysteine) peptidase inhibitor, clade A, member 1C
P17183	Eno2	-0.0657945	0.834239	0.463224	0.157994	-0.113154	0.719415	Gamma-enolase (EC 4.2.1.11) (2-phospho-D-glycerate hydro-lyase) (Enolase 2) (Neural enolase) (Neuron-specific enolase) (NSE)
P48758	Cbr1	-0.0554157	0.837582	-0.348299	0.212541	0.043628	0.871747	Carbonyl reductase [NADPH] 1 (EC 1.1.1.184) (15-hydroxyprostaglandin dehydrogenase [NADP(+)]) (EC 1.1.1.196, EC 1.1.1.197) (20-beta-hydroxysteroid dehydrogenase) (Alcohol dehydrogenase [NAD(P)+] CBR1) (EC 1.1.1.71) (NADPH-dependent carbonyl reductase 1) (Prostaglandin 9-ketoreductase) (PG-9-KR) (Prostaglandin-E(2) 9-reductase) (EC 1.1.1.189)
Q8R1I1	Uqcr10	-0.0559263	0.838703	-0.0366849	0.893728	0.415472	0.148214	Cytochrome b-c1 complex subunit 9 (Complex III subunit 9) (Complex III subunit X) (Cytochrome c1 non-heme 7 kDa protein) (Ubiquinol-cytochrome c reductase complex 7.2 kDa protein)
Q8C2E7	Washc5	0.0442878	0.839038	-0.221593	0.319457	-0.346917	0.129901	WASH complex subunit 5 (WASH complex subunit strumpellin)
D3Z712	Rps15a	-0.0416939	0.840416	0.120143	0.564222	-0.0964752	0.642525	40S ribosomal protein S15a
Q3U6K9	Psat1	-0.0487764	0.840486	-0.118641	0.625917	-0.0304213	0.90005	Phosphoserine aminotransferase (EC 2.6.1.52)
P56375	Acyp2	0.0808817	0.841629	-0.0968666	0.810943	0.472245	0.256229	Acylphosphatase-2 (EC 3.6.1.7) (Acylphosphatase, muscle type isozyme) (Acylphosphate phosphohydrolase 2)
D3YXX5	Ndufv1	0.0588011	0.841656	0.0091977	0.97505	0.156381	0.59711	NADH:ubiquinone oxidoreductase core subunit V1
A0A0R4J1E2	Eef1d	-0.0274601	0.841739	-0.0450817	0.743422	-0.0249413	0.856068	Elongation factor 1-delta
Q8BK72	Mrps27	-0.0476164	0.842165	-0.105202	0.661029	0.15456	0.521408	Small ribosomal subunit protein mS27 (28S ribosomal protein S27, mitochondrial) (MRP-S27) (S27mt) (Mitochondrial ribosomal protein S27)
Q3UXJ2	Tgfbi	0.05971	0.843859	-0.0448403	0.882371	-0.0821305	0.786611	Transforming growth factor-beta-induced protein ig-h3
P09813	Apoa2	0.132655	0.845272	0.0350006	0.958903	-0.0982407	0.885043	Apolipoprotein A-II (Apo-AII) (ApoA-II) (Apolipoprotein A2) [Cleaved into: Proapolipoprotein A-II (ProapoA-II)]
H3BJY2	Asap1	-0.0385539	0.84736	-0.167631	0.409182	0.0671248	0.737932	ArfGAP with SH3 domain, ankyrin repeat and PH domain1
Q9CWZ7	Napg	-0.0263667	0.849022	-0.241083	0.100628	-0.208979	0.149082	Gamma-soluble NSF attachment protein (SNAP-gamma) (N-ethylmaleimide-sensitive factor attachment protein gamma)
P54822	Adsl	0.0702377	0.84975	-0.0348735	0.92502	0.0702038	0.849821	Adenylosuccinate lyase (ASL) (EC 4.3.2.2) (Adenylosuccinase) (ASase)
Q9ERD7	Tubb3	-0.0392059	0.849752	0.0966156	0.641923	0.0565215	0.78495	Tubulin beta-3 chain
P10922	H1-0	0.0529314	0.851073	0.0814276	0.772943	0.00391684	0.988907	Histone H1.0 (Histone H1') (Histone H1(0)) (MyD196) [Cleaved into: Histone H1.0, N-terminally processed]
F6RYD0	Phldb1	-0.130025	0.851596	0.563905	0.423822	0.303007	0.664003	Pleckstrin homology like domain, family B, member 1
Q7TMM9	Tubb2a	0.0326374	0.851725	0.0334499	0.848084	0.0858967	0.624299	Tubulin beta-2A chain
Q8BU30	Iars1	-0.0599982	0.852784	0.0555029	0.863688	0.0750252	0.81658	Isoleucine--tRNA ligase, cytoplasmic (EC 6.1.1.5) (Isoleucyl-tRNA synthetase) (IRS) (IleRS)
P46467	Vps4b	-0.0465193	0.853078	0.0651504	0.795497	-0.285387	0.268269	Vacuolar protein sorting-associated protein 4B (EC 3.6.4.6) (Suppressor of K(+) transport growth defect 1) (Protein SKD1)
P68040	Rack1	0.0658441	0.85314	0.181088	0.612389	0.494023	0.181307	Small ribosomal subunit protein RACK1 (12-3) (Guanine nucleotide-binding protein subunit beta-2-like 1) (Receptor for activated C kinase) (Receptor of activated protein C kinase 1) (Receptor of activated protein kinase C 1) (p205) [Cleaved into: Small ribosomal subunit protein RACK1, N-terminally processed (Guanine nucleotide-binding protein subunit beta-2-like 1, N-terminally processed) (Recepto…
P56379	Atp5mj	0.0603341	0.8548	0.141311	0.669213	-0.025516	0.938275	ATP synthase subunit ATP5MJ, mitochondrial (6.8 kDa mitochondrial proteolipid protein) (MLQ) (ATP synthase membrane subunit 6.8PL) (ATP synthase subunit ATP5MPL, mitochondrial)
Q8BPW9	Dnpep	-0.0380047	0.857324	0.105747	0.618544	-0.169216	0.429364	Aspartyl aminopeptidase (EC 3.4.11.21)
P70670	Naca	-0.0347017	0.857409	0.0953223	0.623199	0.18753	0.340745	Nascent polypeptide-associated complex subunit alpha, muscle-specific form (Alpha-NAC, muscle-specific form) (skNAC)
E9PVT9	Por	-0.0297442	0.859403	-0.522089	0.00796999	-0.305587	0.0876581	Cytochrome p450 oxidoreductase
P68433	H3c1	0.0435163	0.861064	0.0076018	0.975594	0.082346	0.740924	Histone H3.1
Q64514	Tpp2	-0.0423864	0.861894	-0.278661	0.265296	-0.0823108	0.735955	Tripeptidyl-peptidase 2 (TPP-2) (EC 3.4.14.10) (Tripeptidyl aminopeptidase) (Tripeptidyl-peptidase II) (TPP-II)
Q9CR95	Necap1	-0.0377268	0.862964	-0.215187	0.334343	-0.0201195	0.926626	Adaptin ear-binding coat-associated protein 1 (NECAP endocytosis-associated protein 1) (NECAP-1)
P32848	Pvalb	-0.162401	0.863297	-0.0650838	0.944958	0.297315	0.752956	Parvalbumin alpha
Q9WV55	Vapa	0.0567594	0.864276	0.442275	0.198587	-0.156186	0.639475	Vesicle-associated membrane protein-associated protein A (VAMP-A) (VAMP-associated protein A) (VAP-A) (33 kDa VAMP-associated protein) (VAP-33)
A0A5F8MPM4	Mpz	0.0667808	0.867884	0.304122	0.453942	0.0650728	0.871229	Myelin protein P0 (Myelin peripheral protein) (Myelin protein zero)
Q9CYG7	Tomm34	-0.0257075	0.867888	-0.0492329	0.75044	-0.0684195	0.659126	Mitochondrial import receptor subunit TOM34 (Translocase of outer membrane 34 kDa subunit)
P62320	Snrpd3	-0.0677019	0.871216	0.0930527	0.823764	-0.375008	0.377018	Small nuclear ribonucleoprotein Sm D3 (Sm-D3) (snRNP core protein D3)
P41105	Rpl28	0.0285105	0.871972	-0.0402054	0.82032	0.0681993	0.700623	Large ribosomal subunit protein eL28 (60S ribosomal protein L28)
P08122	Col4a2	-0.10049	0.872892	0.231356	0.713274	-0.379924	0.548177	Collagen alpha-2(IV) chain [Cleaved into: Canstatin]
Q9DAK9	Phpt1	-0.0982244	0.874102	0.427445	0.494622	-0.251173	0.686233	14 kDa phosphohistidine phosphatase (EC 3.9.1.3) (Phosphohistidine phosphatase 1) (PHPT1) (Protein histidine phosphatase) (PHP)
Q8CGP0	H2bc26	-0.040266	0.875437	-0.354453	0.184028	-0.250207	0.339345	Histone H2B type 3-B (H2B-clustered histone 26) (H2B.U histone 1)
P47738	Aldh2	-0.0125124	0.876058	-0.107283	0.196954	-0.189141	0.0330028	Aldehyde dehydrogenase, mitochondrial (EC 1.2.1.3) (AHD-M1) (ALDH class 2) (ALDH-E2) (ALDHI)
Q61768	Kif5b	-0.0295211	0.879497	0.105163	0.591281	-0.13431	0.494504	Kinesin-1 heavy chain (Conventional kinesin heavy chain) (Ubiquitous kinesin heavy chain) (UKHC)
Q8BTG3	Tcp11l1	0.0234524	0.881176	0.0302659	0.847081	0.0384765	0.806427	T-complex protein 11-like protein 1
Q91YQ5	Rpn1	-0.0232093	0.881812	-0.124426	0.431398	-0.0277271	0.859056	Dolichyl-diphosphooligosaccharide--protein glycosyltransferase subunit 1 (Dolichyl-diphosphooligosaccharide--protein glycosyltransferase 67 kDa subunit) (Ribophorin I) (RPN-I) (Ribophorin-1)
P10833	Rras	-0.0285932	0.882415	-0.0575927	0.766091	-0.115433	0.553263	Ras-related protein R-Ras (EC 3.6.5.-) (p23)
P24369	Ppib	-0.0351875	0.884249	0.105794	0.662751	-0.139268	0.567048	Peptidyl-prolyl cis-trans isomerase B (PPIase B) (EC 5.2.1.8) (CYP-S1) (Cyclophilin B) (Rotamase B) (S-cyclophilin) (SCYLP)
Q9CQB4	Uqcrb	0.0718375	0.884362	0.0039971	0.99354	0.151826	0.758919	Cytochrome b-c1 complex subunit 7
Q99LX0	Park7	-0.0658996	0.884376	0.375042	0.414419	0.0459787	0.919164	Parkinson disease protein 7 homolog (Maillard deglycase) (Parkinsonism-associated deglycase) (Protein DJ-1) (DJ-1) (Protein/nucleic acid deglycase DJ-1) (EC 3.1.2.-, EC 3.5.1.-, EC 3.5.1.124)
P09411	Pgk1	-0.0638742	0.886202	-0.0450094	0.919656	0.0317839	0.94321	Phosphoglycerate kinase 1 (EC 2.7.2.3)
Q8BU14	Sec62	-0.0396526	0.887588	-0.0677313	0.809356	0.119445	0.671317	Translocation protein SEC62 (Translocation protein 1) (TP-1)
P84096	Rhog	0.0251896	0.887943	-0.179355	0.325664	-0.0399073	0.823464	Rho-related GTP-binding protein RhoG (Sid 10750)
Q80SW1	Ahcyl1	0.0441786	0.888034	-0.258414	0.416676	0.168913	0.592501	S-adenosylhomocysteine hydrolase-like protein 1 (IP3R-binding protein released with inositol 1,4,5-trisphosphate) (Putative adenosylhomocysteinase 2) (S-adenosyl-L-homocysteine hydrolase 2) (AdoHcyase 2)
D3Z6Z0	Snx3	0.0411294	0.888179	0.0390645	0.893754	-0.316635	0.290526	Sorting nexin 3
Q8CGC7	Eprs1	0.0208222	0.888336	0.0410029	0.782427	0.00863597	0.953545	Bifunctional glutamate/proline--tRNA ligase (Bifunctional aminoacyl-tRNA synthetase) [Includes: Glutamate--tRNA ligase (EC 6.1.1.17) (Glutamyl-tRNA synthetase) (GluRS); Proline--tRNA ligase (EC 6.1.1.15) (Prolyl-tRNA synthetase) (ProRS)]
G3UX26	Vdac2	-0.0130523	0.888504	0.115454	0.229286	-0.0624478	0.506262	Voltage-dependent anion-selective channel protein 2 (Outer mitochondrial membrane protein porin 2)
Q3ULD5	Mccc2	0.0329758	0.889069	-0.286829	0.238935	-0.220008	0.360577	Methylcrotonoyl-CoA carboxylase beta chain, mitochondrial (MCCase subunit beta) (EC 6.4.1.4) (3-methylcrotonyl-CoA carboxylase 2) (3-methylcrotonyl-CoA carboxylase non-biotin-containing subunit) (3-methylcrotonyl-CoA:carbon dioxide ligase subunit beta)
F8WHP8	Atp5mf	0.022151	0.890035	-0.0769644	0.632494	-0.126507	0.435618	ATP synthase subunit f, mitochondrial (ATP synthase membrane subunit f)
Q61792	Lasp1	-0.0265239	0.89153	-0.244678	0.223062	-0.269347	0.182638	LIM and SH3 domain protein 1 (LASP-1) (Metastatic lymph node gene 50 protein) (MLN 50)
Q9QYB8	Add2	0.0274814	0.89167	0.207048	0.315253	0.198365	0.335136	Beta-adducin (Add97) (Erythrocyte adducin subunit beta)
Q8BKC5	Ipo5	-0.0297825	0.891791	-0.0489653	0.82314	0.0950513	0.665313	Importin-5 (Imp5) (Importin subunit beta-3) (Karyopherin beta-3) (Ran-binding protein 5) (RanBP5)
Q62425	Ndufa4	-0.0269045	0.89386	0.231187	0.264316	-0.403865	0.0633523	Cytochrome c oxidase subunit NDUFA4
A0A1L1SQA8	Rps25	-0.0476585	0.893964	0.250661	0.487659	-0.290648	0.422589	40S ribosomal protein S25
P50171	Hsd17b8	0.0357205	0.894565	-0.30468	0.270718	0.0897874	0.739541	(3R)-3-hydroxyacyl-CoA dehydrogenase (EC 1.1.1.n12) (17-beta-hydroxysteroid dehydrogenase 8) (17-beta-HSD 8) (3-ketoacyl-[acyl-carrier-protein] reductase alpha subunit) (KAR alpha subunit) (3-oxoacyl-[acyl-carrier-protein] reductase) (Estradiol 17-beta-dehydrogenase 8) (EC 1.1.1.62) (Protein Ke6) (Ke-6) (Testosterone 17-beta-dehydrogenase 8) (EC 1.1.1.239)
P23927	Cryab	-0.0269325	0.895009	0.207031	0.320554	0.247653	0.238863	Alpha-crystallin B chain (Alpha(B)-crystallin) (P23)
P16015	Ca3	-0.132881	0.895241	-0.40971	0.685691	0.485677	0.63189	Carbonic anhydrase 3 (EC 4.2.1.1) (Carbonate dehydratase III) (Carbonic anhydrase III) (CA-III)
P54869	Hmgcs2	-0.0247628	0.897599	-0.0261365	0.891957	-0.00417716	0.982674	Hydroxymethylglutaryl-CoA synthase, mitochondrial (HMG-CoA synthase) (EC 2.3.3.10) (3-hydroxy-3-methylglutaryl coenzyme A synthase)
P62962	Pfn1	0.0387147	0.897839	0.00792446	0.979027	-0.192098	0.527506	Profilin-1 (Profilin I)
Q8CCF0	Prpf31	-0.0288481	0.898245	-0.248509	0.282526	-0.344593	0.144689	U4/U6 small nuclear ribonucleoprotein Prp31 (Pre-mRNA-processing factor 31) (U4/U6 snRNP 61 kDa protein) (Protein 61K)
P14148	Rpl7	-0.038324	0.900179	0.181165	0.556041	0.00248615	0.993505	Large ribosomal subunit protein uL30 (60S ribosomal protein L7)
Q91V41	Rab14	-0.0294658	0.900482	-0.1953	0.413802	-0.0273828	0.90748	Ras-related protein Rab-14 (EC 3.6.5.2)
A2A4I9	Aoc2	-0.0408298	0.900837	-0.256402	0.439705	-0.407049	0.228582	Amine oxidase (EC 1.4.3.-)
Q9QZQ8	Macroh2a1	0.0329009	0.902636	0.104819	0.697578	0.0270531	0.919869	Core histone macro-H2A.1 (Histone macroH2A1) (mH2A1) (H2A.y) (H2A/y)
O89017	Lgmn	-0.0398192	0.9029	-0.203317	0.536575	-0.253846	0.442423	Legumain (EC 3.4.22.34) (Protease, cysteine 1)
P04117	Fabp4	-0.0870019	0.905086	-0.213326	0.770344	0.362447	0.621105	Fatty acid-binding protein, adipocyte (3T3-L1 lipid-binding protein) (Adipocyte lipid-binding protein) (ALBP) (Adipocyte-type fatty acid-binding protein) (A-FABP) (AFABP) (Fatty acid-binding protein 4) (Myelin P2 protein homolog) (P15) (P2 adipocyte protein) (Protein 422)
A0A2R8VJW0	Aco2	-0.0354577	0.905378	-0.442022	0.156041	0.0406708	0.891557	Aconitase 2, mitochondrial
Q3TLP8	Rac1	-0.0152901	0.906336	-0.193177	0.154849	-0.0945522	0.471707	Ras-related C3 botulinum toxin substrate 1 (EC 3.6.5.2) (p21-Rac1)
Q6P1J1	Crmp1	0.0209145	0.907392	0.26943	0.151806	0.163245	0.372021	Collapsin response mediator protein 1 (Crmp1 protein)
P14824	Anxa6	-0.00840812	0.907702	-0.0362841	0.618635	-0.0118712	0.870013	Annexin A6 (67 kDa calelectrin) (Annexin VI) (Annexin-6) (Calphobindin-II) (CPB-II) (Chromobindin-20) (Lipocortin VI) (Protein III) (p68) (p70)
P62754	Rps6	0.028571	0.911091	0.08397	0.743287	0.295513	0.261042	Small ribosomal subunit protein eS6 (40S ribosomal protein S6) (Phosphoprotein NP33)
Q5ND50	Crk	0.0466117	0.912157	-0.463833	0.284158	-0.359513	0.401896	V-crk avian sarcoma virus CT10 oncogene homolog
Q6GQT9	Nomo1	-0.0220816	0.914507	-0.053207	0.79612	-0.131307	0.526711	BOS complex subunit NOMO1 (Nodal modulator 1)
Q8BGQ7	Aars1	0.0216325	0.918199	0.207214	0.334875	-0.157694	0.459289	Alanine--tRNA ligase, cytoplasmic (EC 6.1.1.7) (Alanyl-tRNA synthetase) (AlaRS) (Protein lactyltransferase AARS1) (EC 6.-.-.-) (Protein sticky) (Sti)
Q8BUV3	Gphn	0.0203347	0.920097	-0.230051	0.269018	0.0752054	0.711402	Gephyrin [Includes: Molybdopterin adenylyltransferase (MPT adenylyltransferase) (EC 2.7.7.75) (Domain G); Molybdopterin molybdenumtransferase (MPT Mo-transferase) (EC 2.10.1.1) (Domain E)]
D3Z7Q5	Pdcd5	-0.0273402	0.920274	-0.253093	0.362698	-0.0197401	0.942385	Programmed cell death 5
Q922Q8	Lrrc59	-0.0405187	0.92133	0.304025	0.463796	0.0536115	0.896053	Leucine-rich repeat-containing protein 59 [Cleaved into: Leucine-rich repeat-containing protein 59, N-terminally processed]
A0A1Y7VMA0	Nqo2	0.0142472	0.922108	-0.0097628	0.946574	-0.00995843	0.945505	N-ribosyldihydronicotinamide quinone reductase 2
P0DP27	Calm2	0.0361189	0.923468	0.0235479	0.950055	0.0500075	0.894208	Calmodulin-2
Q8BP67	Rpl24	-0.02639	0.923672	0.0766982	0.780978	-0.145335	0.599849	Large ribosomal subunit protein eL24 (60S ribosomal protein L24)
Q99KK7	Dpp3	-0.018591	0.923746	-0.0163425	0.932942	-0.0482279	0.804118	Dipeptidyl peptidase 3 (EC 3.4.14.4) (Dipeptidyl aminopeptidase III) (Dipeptidyl arylamidase III) (Dipeptidyl peptidase III) (DPP III) (Enkephalinase B)
Q9D1X0	Nol3	0.01676	0.923951	-0.168038	0.34767	0.0510854	0.771442	Nucleolar protein 3 (Apoptosis repressor with CARD)
Q569Z6	Thrap3	0.01611	0.924448	-0.0097132	0.954399	0.00398816	0.981267	Thyroid hormone receptor-associated protein 3 (Thyroid hormone receptor-associated protein complex 150 kDa component) (Trap150)
Q8BP92	Rcn2	-0.0296732	0.924643	-0.0316298	0.919693	-0.0756136	0.809732	Reticulocalbin-2 (Taipoxin-associated calcium-binding protein 49) (TCBP-49)
P04247	Mb	-0.106995	0.928147	-0.397449	0.738208	1.31089	0.28126	Myoglobin (Nitrite reductase MB) (EC 1.7.-.-) (Pseudoperoxidase MB) (EC 1.11.1.-)
Q3UEB3	Puf60	0.0201878	0.928236	-0.115168	0.609347	0.0606902	0.786867	Poly(U)-binding-splicing factor PUF60 (60 kDa poly(U)-binding-splicing factor)
P53986	Slc16a1	-0.0309664	0.929154	-0.556068	0.128964	-0.0438002	0.899941	Monocarboxylate transporter 1 (MCT 1) (Solute carrier family 16 member 1)
Q9DCS3	Mecr	-0.0236647	0.930095	-0.148004	0.585597	0.053637	0.8425	Enoyl-[acyl-carrier-protein] reductase, mitochondrial (EC 1.3.1.104) (2-enoyl thioester reductase) (Nuclear receptor-binding factor 1) (NRBF-1)
P56873	Znrd2	-0.0135935	0.930379	-0.0680367	0.663148	0.0785181	0.61567	Protein ZNRD2 (Autoantigen p27 homolog) (Protein C184L) (Protein zinc ribbon domain type 2) (Sjoegren syndrome/scleroderma autoantigen 1 homolog) (Zinc ribbon domain-containing protein 2)
Q08642	Padi2	-0.0588539	0.930596	-0.183658	0.786082	0.622467	0.365416	Protein-arginine deiminase type-2 (EC 3.5.3.15) (Peptidylarginine deiminase II) (Protein-arginine deiminase type II)
Q65CL1	Ctnna3	0.0215933	0.93074	-0.565944	0.0383319	0.175347	0.484875	Catenin alpha-3 (Alpha T-catenin) (Cadherin-associated protein)
O09061	Psmb1	-0.0220901	0.930882	0.441992	0.101719	0.0934301	0.714477	Proteasome subunit beta type-1 (Macropain subunit C5) (Multicatalytic endopeptidase complex subunit C5) (Proteasome component C5) (Proteasome gamma chain) (Proteasome subunit beta-6) (beta-6)
P07309	Ttr	-0.089585	0.930961	0.149862	0.8848	-0.346261	0.738296	Transthyretin (Prealbumin)
P20108	Prdx3	-0.0129357	0.931906	0.261275	0.103422	0.00471896	0.975129	Thioredoxin-dependent peroxide reductase, mitochondrial (EC 1.11.1.24) (Antioxidant protein 1) (AOP-1) (PRX III) (Perioredoxin-3) (Protein MER5) (Thioredoxin-dependent peroxiredoxin 3)
P62264	Rps14	-0.0171135	0.932967	-0.0666921	0.743603	-0.0257043	0.899484	Small ribosomal subunit protein uS11 (40S ribosomal protein S14)
P62751	Rpl23a	0.0155034	0.93364	0.196601	0.302109	0.179828	0.343465	Large ribosomal subunit protein uL23 (60S ribosomal protein L23a)
P35979	Rpl12	0.0230296	0.933924	-0.110053	0.692893	-0.22527	0.423738	Large ribosomal subunit protein uL11 (60S ribosomal protein L12)
D3YVC1	Rps2	0.0156665	0.933963	-0.0326417	0.863001	-0.0461165	0.807516	Small ribosomal subunit protein uS5 (40S ribosomal protein S2)
D3Z4J9	Eml1	-0.0129122	0.934114	-0.198959	0.217753	0.142997	0.368266	Echinoderm microtubule associated protein like 1
P35278	Rab5c	-0.0244991	0.93543	0.0110372	0.970882	-0.245918	0.422512	Ras-related protein Rab-5C (EC 3.6.5.2)
E0CXN5	Gpd1	-0.0441731	0.936504	0.0629556	0.909617	0.320855	0.565552	Glycerol-3-phosphate dehydrogenase [NAD(+)] (EC 1.1.1.8)
A0A991EKZ2	Fxr2	0.0178209	0.936509	-0.250397	0.275348	0.135829	0.54685	FMR1 autosomal homolog 2
E9PYJ7	Pitpnm2	-0.023376	0.936661	-0.283408	0.344611	0.0147682	0.959956	Phosphatidylinositol transfer protein, membrane-associated 2
Q99L13	Hibadh	0.0157669	0.938172	0.0318831	0.875409	0.204147	0.325317	3-hydroxyisobutyrate dehydrogenase, mitochondrial (HIBADH) (EC 1.1.1.31)
Q3ULJ0	Gpd1l	-0.0270841	0.939812	0.55981	0.136996	0.0943695	0.792762	Glycerol-3-phosphate dehydrogenase 1-like protein (EC 1.1.1.8)
Q63918	Cavin2	-0.0122453	0.941071	-0.332261	0.063068	-0.503502	0.00912448	Caveolae-associated protein 2 (Cavin-2) (Phosphatidylserine-binding protein) (Serum deprivation-response protein)
G3UYU4	Flot1	0.00973099	0.941145	-0.184303	0.178823	-0.215946	0.120161	Flotillin
P03995	Gfap	-0.0509463	0.94302	-0.151176	0.832177	-0.0539939	0.939618	Glial fibrillary acidic protein (GFAP)
D3Z7P4	Gls	-0.0288146	0.943162	-0.0761479	0.85065	-0.346182	0.398924	glutaminase (EC 3.5.1.2)
Q8K0B2	Lmbrd1	-0.0142939	0.94385	-0.130761	0.523003	0.0433396	0.831042	Lysosomal cobalamin transport escort protein LMBD1 (LMBD1) (LMBR1 domain-containing protein 1) (Protein N90b)
Q00612	G6pdx	0.0216847	0.944598	0.174542	0.578423	-0.283383	0.372024	Glucose-6-phosphate 1-dehydrogenase X (G6PD) (EC 1.1.1.49)
Q06185	Atp5me	0.019777	0.944794	-0.136387	0.6346	0.0880834	0.758226	ATP synthase subunit e, mitochondrial (ATPase subunit e) (ATP synthase membrane subunit e)
P17182	Eno1	0.00990397	0.945231	0.000862369	0.995227	-0.0523768	0.71712	Alpha-enolase (EC 4.2.1.11) (2-phospho-D-glycerate hydro-lyase) (Enolase 1) (Non-neural enolase) (NNE)
Q8K3J1	Ndufs8	0.0241328	0.945619	0.153263	0.666113	0.248902	0.486286	NADH dehydrogenase [ubiquinone] iron-sulfur protein 8, mitochondrial (EC 7.1.1.2) (Complex I-23kD) (CI-23kD) (NADH-ubiquinone oxidoreductase 23 kDa subunit)
P62196	Psmc5	0.0120028	0.948223	-0.162708	0.386394	0.0765759	0.679743	26S proteasome regulatory subunit 8 (26S proteasome AAA-ATPase subunit RPT6) (Proteasome 26S subunit ATPase 5) (Proteasome subunit p45) (p45/SUG) (mSUG1)
Q80TL4	Phf24	-0.014253	0.948241	-0.0523255	0.811842	0.239083	0.287955	PHD finger protein 24
Q66JS6	Eif3j2	-0.0108527	0.948329	-0.144547	0.395429	0.0238827	0.886636	Eukaryotic translation initiation factor 3 subunit J-B (eIF3j-B) (Eukaryotic translation initiation factor 3 subunit 1-B) (eIF-3-alpha-B) (eIF3 p35)
F6Y6L6	Gm49369	-0.0197252	0.948659	0.284237	0.362098	-0.232541	0.453267	Cathepsin D (EC 3.4.23.5)
Q8CIB5	Fermt2	0.0143142	0.94879	-0.104291	0.641363	0.225098	0.322732	Fermitin family homolog 2 (Kindlin-2) (Pleckstrin homology domain-containing family C member 1)
P12960	Cntn1	-0.0190994	0.949694	-0.0947915	0.754665	0.104845	0.729736	Contactin-1 (Neural cell surface protein F3)
E9Q0U7	Hsph1	-0.0108958	0.951449	-0.0495941	0.782007	-0.18277	0.317546	Heat shock 105kDa/110kDa protein 1
Q8BMJ2	Lars1	-0.0128134	0.952876	-0.0166615	0.938752	0.0547387	0.800942	Leucine--tRNA ligase, cytoplasmic (EC 6.1.1.4) (Leucyl-tRNA synthetase) (LeuRS)
P47911	Rpl6	-0.0122328	0.953657	0.00851181	0.967743	-0.0556215	0.791884	Large ribosomal subunit protein eL6 (60S ribosomal protein L6) (TAX-responsive enhancer element-binding protein 107) (TAXREB107)
Q9DCT8	Crip2	-0.00911315	0.954662	0.0254868	0.873726	-0.0991591	0.539451	Cysteine-rich protein 2 (CRP-2) (Heart LIM protein)
A2AF47	Dock11	0.0104313	0.954779	-0.19681	0.296071	0.0880652	0.633765	Dedicator of cytokinesis protein 11 (Activated Cdc42-associated guanine nucleotide exchange factor) (ACG) (Zizimin-2)
Q922Q4	Pycr2	-0.0215267	0.954788	0.277882	0.469271	-0.27193	0.478635	Pyrroline-5-carboxylate reductase 2 (P5C reductase 2) (P5CR 2) (EC 1.5.1.2)
Q8BFR5	Tufm	-0.00906518	0.954948	-0.0985332	0.542393	-0.0739313	0.64646	Elongation factor Tu, mitochondrial
Q5SUR0	Pfas	-0.00936988	0.955791	-0.26422	0.136423	0.0129073	0.939132	Phosphoribosylformylglycinamidine synthase (FGAM synthase) (FGAMS) (EC 6.3.5.3) (Formylglycinamide ribonucleotide amidotransferase) (FGAR amidotransferase) (FGAR-AT) (Formylglycinamide ribotide amidotransferase)
Q00PI9	Hnrnpul2	-0.00940867	0.959293	0.0159796	0.930928	-0.172093	0.359266	Heterogeneous nuclear ribonucleoprotein U-like protein 2 (MLF1-associated nuclear protein)
Q9CZD3	Gars1	0.00895451	0.960002	-0.171261	0.346724	0.0589051	0.742042	Glycine--tRNA ligase (EC 6.1.1.14) (Diadenosine tetraphosphate synthetase) (Ap4A synthetase) (EC 2.7.7.-) (Glycyl-tRNA synthetase 1) (GlyRS)
Q8BLN5	Lss	0.0144571	0.961191	0.0158675	0.957409	0.42578	0.169088	Lanosterol synthase (EC 5.4.99.7) (2,3-epoxysqualene--lanosterol cyclase) (Oxidosqualene--lanosterol cyclase) (OSC)
P31650	Slc6a11	-0.0305565	0.961662	0.309023	0.628605	-0.0559217	0.929909	Sodium- and chloride-dependent GABA transporter 3 (GAT-3) (Sodium- and chloride-dependent GABA transporter 4) (GAT-4) (Solute carrier family 6 member 11)
E9PYI8	Usp14	0.00956286	0.961861	-0.198178	0.331575	0.102605	0.609902	Ubiquitin carboxyl-terminal hydrolase (EC 3.4.19.12)
P63276	Rps17	0.00468229	0.96194	0.154864	0.133038	0.0419513	0.670189	Small ribosomal subunit protein eS17 (40S ribosomal protein S17)
A0A1W2P7A1	Rps12	0.0161419	0.96214	0.227746	0.507066	-0.123126	0.718045	40S ribosomal protein S12
K3W4Q8	Bsg	-0.0097346	0.962625	-0.220762	0.2992	0.0543274	0.793979	Basigin
Q9WUM5	Suclg1	-0.0139631	0.963978	0.0598111	0.846721	0.0655673	0.832206	Succinate--CoA ligase [ADP/GDP-forming] subunit alpha, mitochondrial (EC 6.2.1.4) (EC 6.2.1.5) (Succinyl-CoA synthetase subunit alpha) (SCS-alpha)
Q9Z1G4	Atp6v0a1	-0.0118613	0.964683	-0.164231	0.543046	0.0383052	0.886341	V-type proton ATPase 116 kDa subunit a 1 (V-ATPase 116 kDa subunit a 1) (Clathrin-coated vesicle/synaptic vesicle proton pump 116 kDa subunit) (Vacuolar adenosine triphosphatase subunit Ac116) (Vacuolar proton pump subunit 1) (Vacuolar proton translocating ATPase 116 kDa subunit a isoform 1)
Q80ZW2	Them6	0.0173488	0.965099	-0.0240255	0.951683	-0.149523	0.706927	Protein THEM6
P28481	Col2a1	0.0229507	0.965871	0.165838	0.757659	0.424452	0.434819	Collagen alpha-1(II) chain (Alpha-1 type II collagen) [Cleaved into: Collagen alpha-1(II) chain; Chondrocalcin]
Q80X90	Flnb	0.00563064	0.967699	-0.0037247	0.978629	0.00330924	0.981012	Filamin-B (FLN-B) (ABP-280-like protein) (Actin-binding-like protein) (Beta-filamin)
B1AV77	Aldh3a2	-0.0163863	0.967842	0.0969035	0.811783	-0.238438	0.560325	Aldehyde dehydrogenase
P46935	Nedd4	0.00697454	0.969904	-0.0535049	0.772643	-0.111415	0.549793	E3 ubiquitin-protein ligase NEDD4 (EC 2.3.2.26) (HECT-type E3 ubiquitin transferase NEDD4) (Neural precursor cell expressed developmentally down-regulated protein 4) (NEDD-4)
A0A286YCD7	Adk	-0.00665223	0.969981	-0.0659764	0.709794	0.17816	0.323733	Adenosine kinase (AK) (EC 2.7.1.20) (Adenosine 5'-phosphotransferase)
Q60749	Khdrbs1	-0.00483628	0.971269	-0.080177	0.553454	-0.0493736	0.713889	KH domain-containing, RNA-binding, signal transduction-associated protein 1 (GAP-associated tyrosine phosphoprotein p62) (Src-associated in mitosis 68 kDa protein) (Sam68) (p21 Ras GTPase-activating protein-associated p62) (p68)
P17751	Tpi1	0.017604	0.971748	-0.0225262	0.963854	0.250561	0.61611	Triosephosphate isomerase (TIM) (EC 5.3.1.1) (Methylglyoxal synthase) (EC 4.2.3.3) (Triose-phosphate isomerase)
O08553	Dpysl2	-0.00519683	0.972159	-0.140683	0.353745	-0.146095	0.336221	Dihydropyrimidinase-related protein 2 (DRP-2) (Unc-33-like phosphoprotein 2) (ULIP-2)
G3UWN9	Psme1	-0.0084533	0.97294	-0.00740416	0.976298	-0.225123	0.374508	Proteasome activator complex subunit 1 (Proteasome activator 28 subunit alpha)
P10493	Nid1	0.00959521	0.975199	0.0272546	0.929645	-0.101623	0.742535	Nidogen-1 (NID-1) (Entactin)
P42932	Cct8	0.00397076	0.975334	-0.0789585	0.541917	0.00562263	0.965079	T-complex protein 1 subunit theta (TCP-1-theta) (CCT-theta)
P47758	Srprb	-0.00705049	0.978745	-0.266272	0.324509	0.187516	0.483236	Signal recognition particle receptor subunit beta (SR-beta)
Q6P5E4	Uggt1	0.00528144	0.978785	0.039248	0.843477	0.10619	0.595131	UDP-glucose:glycoprotein glucosyltransferase 1 (UGT1) (EC 2.4.1.-) (UDP--Glc:glycoprotein glucosyltransferase) (UDP-glucose ceramide glucosyltransferase-like 1)
Q8VBZ3	Clptm1	-0.00582784	0.978961	-0.129923	0.559481	0.141213	0.526411	Putative lipid scramblase CLPTM1 (Cleft lip and palate transmembrane protein 1 homolog) (Thymic epithelial cell surface antigen)
Q8K0T0	Rtn1	-0.00542928	0.980639	0.0142541	0.949202	0.0119448	0.957422	Reticulon-1 (Neuroendocrine-specific protein)
A0A1B0GSR9	Ldha	-0.0125847	0.981631	0.0577898	0.915819	0.20917	0.702847	L-lactate dehydrogenase (EC 1.1.1.27)
A2AQ07	Tubb1	-0.00300346	0.982316	-0.0778132	0.568513	0.0771239	0.571897	Tubulin beta-1 chain
P80318	Cct3	0.0031642	0.983671	-0.0233672	0.879919	-0.0858464	0.581193	T-complex protein 1 subunit gamma (TCP-1-gamma) (CCT-gamma) (Matricin) (mTRiC-P5)
P47955	Rplp1	0.0114849	0.984719	-0.45988	0.448781	0.0473001	0.937137	Large ribosomal subunit protein P1 (60S acidic ribosomal protein P1)
P21279	Gnaq	0.00464014	0.985515	0.032987	0.89734	-0.209815	0.418294	Guanine nucleotide-binding protein G(q) subunit alpha (EC 3.6.5.-) (Guanine nucleotide-binding protein alpha-q)
Q02819	Nucb1	0.00290357	0.986597	-0.0650601	0.707457	0.0584245	0.735969	Nucleobindin-1 (CALNUC)
P60867	Rps20	-0.00209757	0.988165	-0.0304124	0.829882	0.110425	0.440763	Small ribosomal subunit protein uS10 (40S ribosomal protein S20)
P45591	Cfl2	-0.00290494	0.990771	-0.017684	0.943868	-0.102766	0.68346	Cofilin-2 (Cofilin, muscle isoform)
Q9D8E6	Rpl4	-0.00189589	0.991456	0.251685	0.172265	0.0747315	0.674109	Large ribosomal subunit protein uL4 (60S ribosomal protein L4)
E9Q3W4	Plec	-0.000773106	0.992785	-0.0243799	0.775889	-0.043151	0.615659	Plectin
Q9D0F9	Pgm1	0.00501772	0.993215	0.179639	0.761255	0.41943	0.481897	Phosphoglucomutase-1 (PGM 1) (EC 5.4.2.2) (Glucose phosphomutase 1) (Phosphoglucomutase-2)
P53026	Rpl10a	-0.0026103	0.993471	-0.0870206	0.78534	-0.173556	0.588742	Large ribosomal subunit protein uL1 (60S ribosomal protein L10a) (CSA-19) (Neural precursor cell expressed developmentally down-regulated protein 6) (NEDD-6)
A0A0R4J0I1	Serpina3k	-0.00296576	0.995227	-0.289222	0.562518	-0.0451935	0.927387	Serine (or cysteine) peptidase inhibitor, clade A, member 3K
A0A2I3BPW0	Ndrg2	-0.00249531	0.996279	0.154259	0.773492	-0.113877	0.831608	Protein NDRG2
O08795	Prkcsh	-0.000883722	0.996436	-0.340523	0.104307	0.0660719	0.739007	Glucosidase 2 subunit beta (80K-H protein) (Glucosidase II subunit beta) (Protein kinase C substrate 60.1 kDa protein heavy chain) (PKCSH)
P17047	Lamp2	0.00136893	0.996623	0.318548	0.334398	-0.0548009	0.865521	Lysosome-associated membrane glycoprotein 2 (LAMP-2) (Lysosome-associated membrane protein 2) (CD107 antigen-like family member B) (Lysosomal membrane glycoprotein type B) (LGP-B) (CD antigen CD107b)
A0A0G2JGX4	Atp1a3	-0.000813647	0.998426	-0.0255036	0.950689	0.188728	0.648662	Sodium/potassium-transporting ATPase subunit alpha
